# Supplementary material for: Transcript level coordination of carbon pathways during silicon starvation‐induced lipid accumulation in the diatom Thalassiosira pseudonana
Source: New Phytol. 2016 Feb 4;210(3):890–904. doi: 10.1111/nph.13843 (PMC5067629; doi:10.1111/nph.13843)
Supplement: Supplementary file 2 — Table S2 Microarray and RNA‐Seq data. [file NPH-210-890-s002.xlsx]

## Sheet: tpstv_annotation
Supporting Information Table S2 Microarray and RNA-Seq Data. Spreadsheet (.xlsx) columns are labeled with the Thaps3 protein ID (Thaps3_PID), PCC (between microarray and RNA-Seq), Cluster ID from k-means clustering analysis (Fig. 5), DESeq2 Counts (tp_stv_h00_r01) where h00/04/08/12/18/24 indicates time of silicon starvation and r01/r02 indicates replicate, Avg DESeq2 Counts are labeled. Differen…
			RNA-Seq DESeq2 Counts												AVG DESeq Count							Microarray Core Signal Intensities												Log2 fold-changes
Thaps3_PID	PCC	Cluster	tp_stv_h00_r01	tp_stv_h00_r02	tp_stv_h04_r01	tp_stv_h04_r02	tp_stv_h08_r01	tp_stv_h08_r02	tp_stv_h12_r01	tp_stv_h12_r02	tp_stv_h18_r01	tp_stv_h18_r02	tp_stv_h24_r01	tp_stv_h24_r02	0	4	8	12	18	24	padj	Tp_0hr_10-14-2009_(Tp_Affy1_tiling).lipids.rma-gene-core-Signal	Tp_0hr_10-14-2009_(Tp_Affy1_tiling)_Rep2.lipids.rma-gene-core-Signal	Tp_4hr_10-14-2009_(Tp_Affy1_tiling).lipids.rma-gene-core-Signal	Tp_4hr_10-14-2009_(Tp_Affy1_tiling)_Rep2.lipids.rma-gene-core-Signal	Tp_8hr_10-14-2009_(Tp_Affy1_tiling).lipids.rma-gene-core-Signal	Tp_8hr_10-14-2009_(Tp_Affy1_tiling)_Rep2.lipids.rma-gene-core-Signal	Tp_12hr_10-14-2009_(Tp_Affy1_tiling).lipids.rma-gene-core-Signal	Tp_12hr_10-14-2009_(Tp_Affy1_tiling)_Rep2.lipids.rma-gene-core-Signal	Tp_18hr_10-14-2009_(Tp_Affy1_tiling).lipids.rma-gene-core-Signal	Tp_18hr_10-14-2009_(Tp_Affy1_tiling)_Rep2.lipids.rma-gene-core-Signal	Tp_24hr_10-14-2009_(Tp_Affy1_tiling).lipids.rma-gene-core-Signal	Tp_24hr_10-14-2009_(Tp_Affy1_tiling)_Rep2.lipids.rma-gene-core-Signal	4hr_log_ratio	8hr_log_ratio	12hr_log_ratio	18hr_log_ratio	24hr_log_ratio	Sig 4hr	Sig 8hr	Sig 12hr	Sig 18hr	Sig 24hr
40	0.936085	47	328.968	336.661	206.45	172.959	186.296	193.116	181.556	178.198	180.889	213.654	222.003	230.581	332.814	189.705	189.706	179.877	197.271	226.292	9.36485e-05	9.86782	10	7.62242	7.35735	7.97355	7.93512	8.24027	8.21755	8.39982	8.43586	8.06034	8.08866	-2.44403	-1.97958	-1.70501	-1.51608	-1.85942	40;BolA-like protein;Putative bolA-like protein K11H12.1 OS=Caenorhabditis elegans GN=K11H12.1 PE=3 SV=1; hypothetical protein; K05527 BolA protein	40;BolA-like protein;Putative bolA-like protein K11H12.1 OS=Caenorhabditis elegans GN=K11H12.1 PE=3 SV=1; hypothetical protein; K05527 BolA protein	40;BolA-like protein;Putative bolA-like protein K11H12.1 OS=Caenorhabditis elegans GN=K11H12.1 PE=3 SV=1; hypothetical protein; K05527 BolA protein	40;BolA-like protein;Putative bolA-like protein K11H12.1 OS=Caenorhabditis elegans GN=K11H12.1 PE=3 SV=1; hypothetical protein; K05527 BolA protein	40;BolA-like protein;Putative bolA-like protein K11H12.1 OS=Caenorhabditis elegans GN=K11H12.1 PE=3 SV=1; hypothetical protein; K05527 BolA protein
46	-0.0375013	26	2121.19	1729.66	1929.75	1462.81	1771.35	1679.12	1671.28	2027.16	1962.28	1567.96	1880.23	1320.06	1925.43	1696.28	1725.23	1849.22	1765.12	1600.14	0.00704153	10.8154	11.1681	10.6867	10.9399	10.184	10.3247	9.96113	9.99189	9.45026	10.0075	9.71395	10.0296	-0.178465	-0.73746	-1.01527	-1.26288	-1.11999
55	0.791772	20	681.517	717.235	585.971	427.503	520.804	501.25	465.313	581.355	413.874	515.489	413.423	417.136	699.376	506.737	511.027	523.334	464.681	415.28	0.000690849	9.15212	9.26529	7.82382	8.19492	7.86835	7.98313	8.32519	8.35284	7.94342	8.27453	7.9386	8.12208	-1.19933	-1.28296	-0.869689	-1.09973	-1.17836		55;Uncharacterized protein C12G12.12 OS=Schizosaccharomyces pombe GN=SPAC12G12.12 PE=2 SV=1; hypothetical protein			55;Uncharacterized protein C12G12.12 OS=Schizosaccharomyces pombe GN=SPAC12G12.12 PE=2 SV=1; hypothetical protein
93	0.745296	20	496.399	406.189	281.86	283.099	320.099	247.075	305.399	351.341	345.86	314.558	283.166	212.672	451.294	282.479	283.587	328.37	330.209	247.919	2.30965e-06	8.27949	8.31996	7.46964	7.44011	6.7485	6.30847	6.3788	6.42717	6.59523	6.77571	6.81982	6.36108	-0.844849	-1.77124	-1.89674	-1.61425	-1.70928			93;GNS1/SUR4 family;Elongation of very long chain fatty acids protein 5 OS=Bos taurus GN=ELOVL5 PE=2 SV=1; hypothetical protein	93;GNS1/SUR4 family;Elongation of very long chain fatty acids protein 5 OS=Bos taurus GN=ELOVL5 PE=2 SV=1; hypothetical protein	93;GNS1/SUR4 family;Elongation of very long chain fatty acids protein 5 OS=Bos taurus GN=ELOVL5 PE=2 SV=1; hypothetical protein
105	0.781572	26	2039.84	2124.87	1551.46	1373.88	1330.83	1528.6	1394.74	1570.92	1571.56	1662.72	1618.58	1448.41	2082.35	1462.67	1429.71	1482.83	1617.14	1533.49	6.03339e-08	9.89035	9.73231	9.56665	9.47297	8.96107	8.90256	9.24609	9.31659	9.43243	9.43439	9.27469	9.31015	-0.291524	-0.879518	-0.529991	-0.377919	-0.518906
168	-0.631012	9	1360.68	1266.14	1294.33	1241.72	1338.03	1055.75	1457.26	1433.17	1496.31	1478.03	1338.81	1201.41	1313.41	1268.02	1196.89	1445.21	1487.17	1270.11	0.341958	8.88321	8.85651	8.81704	8.8843	8.87293	8.89429	8.73963	8.66729	8.80869	8.69978	8.78156	8.78477	-0.019188	0.013751	-0.166403	-0.115622	-0.086691
174	-0.241222	24	57.7757	67.0883	81.5909	63.636	92.6331	97.9781	91.3793	79.6204	43.4133	65.3683	62.2966	73.8756	62.432	72.6135	95.3056	85.4998	54.3908	68.0861	0.0446565	8.14049	8.07058	5.59603	5.1891	5.52177	5.66597	5.54651	5.5003	4.81104	5.10612	4.95342	5.539	-2.71297	-2.51166	-2.58213	-3.14695	-2.85932	174;Coenzyme A transferase;Uncharacterized protein ydiF OS=Escherichia coli (strain K12) GN=ydiF PE=1 SV=3; propionate coa-transferase (EC:2.8.3.1)	174;Coenzyme A transferase;Uncharacterized protein ydiF OS=Escherichia coli (strain K12) GN=ydiF PE=1 SV=3; propionate coa-transferase (EC:2.8.3.1)	174;Coenzyme A transferase;Uncharacterized protein ydiF OS=Escherichia coli (strain K12) GN=ydiF PE=1 SV=3; propionate coa-transferase (EC:2.8.3.1)	174;Coenzyme A transferase;Uncharacterized protein ydiF OS=Escherichia coli (strain K12) GN=ydiF PE=1 SV=3; propionate coa-transferase (EC:2.8.3.1)	174;Coenzyme A transferase;Uncharacterized protein ydiF OS=Escherichia coli (strain K12) GN=ydiF PE=1 SV=3; propionate coa-transferase (EC:2.8.3.1)
181	0.0951543	8	229.924	319.584	281.86	222.726	345.83	348.603	272.936	241.389	300.999	266.299	283.166	289.533	274.754	252.293	347.217	257.162	283.649	286.35	0.481529	6.03888	6.02901	6.82998	6.63874	6.63457	6.90595	6.70008	6.88204	6.48839	6.7315	6.45658	6.6633	0.700411	0.736311	0.757111	0.575997	0.525994
204	0.725619	23	1170.84	868.488	1534.16	1884.6	1929.86	2088.78	1710.96	1659.39	1593.27	1446.88	1498.52	1361.1	1019.67	1709.38	2009.32	1685.17	1520.07	1429.81	5.11219e-10	8.00101	8.18586	9.09134	9.33898	8.72373	9.1709	8.89754	8.94068	8.32114	8.60917	8.06614	8.47967	1.12172	0.853874	0.82567	0.371713	0.179464	204;E1-E2 ATPase;Calcium-transporting ATPase 4, endoplasmic reticulum-type OS=Arabidopsis thaliana GN=ECA4 PE=2 SV=2; cation transport ATPase (EC:3.6.3.8); K05853 Ca2+ transporting ATPase, sarcoplasmic/endoplasmic reticulum [EC:3.6.3.8]
225	0.792991	25	292.416	226.88	420.317	339.392	283.046	248.495	240.472	204.738	192.466	179.434	133.655	129.842	259.648	379.854	265.77	222.605	185.95	131.748	3.10351e-16	6.34977	5.97418	8.30076	7.76043	7.18864	6.48154	6.11408	6.07857	6.94235	6.38858	6.61777	6.2439	1.86862	0.67312	-0.065647	0.503494	0.268866
233	0.230933	6	285.341	301.287	1045.85	1254.77	772.972	286.834	1258.87	430.961	863.926	217.602	425.882	102.978	293.314	1150.31	529.903	844.916	540.764	264.43	0.0052722	4.83349	4.80514	7.93096	8.27725	8.76729	9.19694	7.79209	8.06158	5.14736	5.82312	6.23609	6.99427	3.28479	4.1628	3.10752	0.665929	1.79587	233; hypothetical protein	233; hypothetical protein	233; hypothetical protein
240	0.743059	23	952.709	873.367	1163.29	1341.25	1580.94	1557.71	1349.05	1380.09	1478.95	1381.07	1344.47	1516.32	913.038	1252.27	1569.32	1364.57	1430.01	1430.4	0.00158587	8.82683	9.04588	8.92215	9.14646	9.34828	9.65769	9.36302	9.5349	9.1886	9.49583	9.21127	9.45344	0.0979545	0.566635	0.512605	0.40586	0.396006
273	0.379742	44	1686.11	1501.56	1644.18	1625.17	1273.19	1287.91	1364.68	1553.23	1661.28	1556.12	1577.8	1495.42	1593.83	1634.67	1280.55	1458.95	1608.7	1536.61	0.000446696	9.32334	9.30086	8.84802	9.03405	7.84736	8.63701	7.93217	8.01543	8.03463	8.3713	7.95943	8.28381	-0.371067	-1.06991	-1.3383	-1.10914	-1.19048			273;Elongation factor Tu GTP binding domain;Eukaryotic translation initiation factor 5B OS=Saccharomyces cerevisiae GN=FUN12 PE=1 SV=2; hypothetical protein; K03243 translation initiation factor IF-2 unclassified subunit		273;Elongation factor Tu GTP binding domain;Eukaryotic translation initiation factor 5B OS=Saccharomyces cerevisiae GN=FUN12 PE=1 SV=2; hypothetical protein; K03243 translation initiation factor IF-2 unclassified subunit
277	0.737058	43	233.461	268.353	405.482	486.244	514.629	447.291	422.028	453.71	513.725	494.43	474.587	468.625	250.907	445.863	480.96	437.869	504.077	471.606	3.92366e-05	5.49158	5.54027	6.24181	6.74206	6.30361	6.87329	6.43189	6.64143	6.35101	6.6234	6.17238	6.50752	0.976008	1.07252	1.02073	0.97128	0.824021			277;Prenyltransferase and squalene oxidase repeat;Cycloartenol synthase OS=Arabidopsis thaliana GN=CAS1 PE=1 SV=2; CAS1; cycloartenol synthase;-2,3-epoxysqualene mutase-like protein (EC:5.4.99.8); K01852 lanosterol synthase [EC:5.4.99.7]
283	-0.282496	2	415.042	424.486	228.702	194.987	107.043	88.7483	115.427	137.756	115.769	88.1815	126.859	93.2773	419.764	211.844	97.8955	126.591	101.975	110.068	1.03815e-25	4.3718	5.24143	8.17373	7.55498	7.20936	6.73175	6.77607	6.90067	6.35181	6.21275	7.03125	6.63314	3.05774	2.16394	2.03176	1.47567	2.02558
337	ND																					7.54045	7.57425	7.69739	7.49255	7.62292	7.54956	7.52506	7.54752	7.54941	7.53597	7.50748	7.43029	0.0376205	0.028889	-0.021063	-0.0146575	-0.0884665
354	ND																					9.59725	9.54056	8.64035	8.50523	8.80907	8.76059	8.91232	8.76859	9.00978	8.98788	8.97403	8.9319	-0.996113	-0.784071	-0.728447	-0.570072	-0.615938
370	0.417607	41	593.085	717.235	525.396	514.799	204.822	116.438	230.853	256.555	350.201	301.835	215.207	173.869	655.16	520.097	160.63	243.704	326.018	194.538	3.84645e-40	6.65358	6.78389	9.04768	9.08512	6.82487	6.9769	5.54383	5.48831	6.87746	6.94568	6.75946	6.84898	2.34766	0.182153	-1.20266	0.192833	0.0854825	370;Ribonucleotide reductase, barrel domain;Ribonucleoside-diphosphate reductase large subunit OS=Mus musculus GN=Rrm1 PE=1 SV=1; RIR1_1; ribonucleotide reductase large chain subunit (EC:1.17.4.1); K10807 ribonucleoside-diphosphate reductase subunit M1 [EC:1.17.4.1]		370;Ribonucleotide reductase, barrel domain;Ribonucleoside-diphosphate reductase large subunit OS=Mus musculus GN=Rrm1 PE=1 SV=1; RIR1_1; ribonucleotide reductase large chain subunit (EC:1.17.4.1); K10807 ribonucleoside-diphosphate reductase subunit M1 [EC:1.17.4.1]
385	-0.101492	12	439.803	478.156	477.183	363.867	392.147	412.502	440.064	454.974	396.509	411.075	429.28	485.788	458.98	420.525	402.324	447.519	403.792	457.534	0.31708	8.09901	7.83805	8.5712	8.1018	8.04986	7.34318	7.68651	7.77655	8.53929	7.9899	8.3787	7.76882	0.367969	-0.272011	-0.237	0.296069	0.105231
406	-0.354544	8	367.878	383.013	365.923	318.18	340.684	372.033	354.696	414.531	322.706	398.352	373.78	336.544	375.445	342.051	356.358	384.614	360.529	355.162	0.978137	6.82357	6.86812	7.90913	7.60145	7.43527	7.47222	7.24969	7.15616	7.85398	7.53329	7.48503	7.14756	0.909439	0.607897	0.357075	0.84779	0.470447
411	0.47845	50	384.385	441.563	772.641	578.435	603.145	625.498	721.416	806.314	483.335	509.785	508.567	444	412.974	675.538	614.321	763.865	496.56	476.283	9.37197e-05	8.3475	8.3155	8.92464	8.73572	8.4532	8.14791	8.4901	8.56442	8.55415	8.44236	8.60263	8.38252	0.498684	-0.0309395	0.19577	0.166761	0.161077
412	-0.0285085	30	784.099	1013.64	1307.93	1141.37	742.094	563.729	834.437	719.111	778.546	629.554	788.335	707.415	898.871	1224.65	652.912	776.774	704.05	747.875	0.00323631	4.6996	4.46306	8.14138	7.93044	8.41131	8.21728	8.0797	7.91639	7.28755	7.21708	7.86484	7.82686	3.45458	3.73297	3.41672	2.67099	3.26452	412;Aminotransferase class I and II;Probable alanine aminotransferase, mitochondrial OS=Dictyostelium discoideum GN=gpt PE=3 SV=1; ALAT_1; alanine aminotransferase (EC:2.6.1.2); K00814 alanine transaminase [EC:2.6.1.2]	412;Aminotransferase class I and II;Probable alanine aminotransferase, mitochondrial OS=Dictyostelium discoideum GN=gpt PE=3 SV=1; ALAT_1; alanine aminotransferase (EC:2.6.1.2); K00814 alanine transaminase [EC:2.6.1.2]	412;Aminotransferase class I and II;Probable alanine aminotransferase, mitochondrial OS=Dictyostelium discoideum GN=gpt PE=3 SV=1; ALAT_1; alanine aminotransferase (EC:2.6.1.2); K00814 alanine transaminase [EC:2.6.1.2]	412;Aminotransferase class I and II;Probable alanine aminotransferase, mitochondrial OS=Dictyostelium discoideum GN=gpt PE=3 SV=1; ALAT_1; alanine aminotransferase (EC:2.6.1.2); K00814 alanine transaminase [EC:2.6.1.2]	412;Aminotransferase class I and II;Probable alanine aminotransferase, mitochondrial OS=Dictyostelium discoideum GN=gpt PE=3 SV=1; ALAT_1; alanine aminotransferase (EC:2.6.1.2); K00814 alanine transaminase [EC:2.6.1.2]
413	0.258869	18	35.3729	47.5717	61.8113	74.242	69.9895	55.3789	73.3439	78.3565	72.3556	84.6717	84.9499	77.6067	41.4723	68.0266	62.6842	75.8502	78.5137	81.2783	0.00846119	5.3514	5.15841	4.92209	5.4324	5.43043	5.26415	5.55255	5.36213	5.0663	5.12944	5.53832	5.3586	-0.0776585	0.092386	0.202437	-0.157033	0.193557
416	0.0117148	8	259.401	204.924	215.103	215.383	224.378	219.386	260.912	280.567	202.596	214.092	191.421	170.884	232.163	215.243	221.882	270.74	208.344	181.152	0.220571	5.96059	6.03127	7.13325	7.02309	7.19142	7.18435	6.86627	6.98026	6.95014	6.66242	6.87223	6.59909	1.08224	1.19195	0.927334	0.81035	0.739729	416;ATPase family associated with various cellular activities (AAA);Replication factor C subunit 4 OS=Mus musculus GN=Rfc4 PE=1 SV=1; rfC_3; replication factor C 37 KD subunit; K10755 replication factor C subunit 2/4	416;ATPase family associated with various cellular activities (AAA);Replication factor C subunit 4 OS=Mus musculus GN=Rfc4 PE=1 SV=1; rfC_3; replication factor C 37 KD subunit; K10755 replication factor C subunit 2/4
428	0.579344	6	1727.38	1564.99	5281.16	4226.08	2258.19	1197.75	3170.62	4020.2	3009.99	2530.06	1628.77	1499.9	1646.18	4753.62	1727.97	3595.41	2770.03	1564.34	4.38975e-12	6.73331	6.70299	11.2714	11.3673	10.0646	10.1948	8.1571	8.0869	8.78988	9.20745	9.36721	9.71724	4.60121	3.41152	1.40385	2.28051	2.82407	428;Fructose-bisphosphate aldolase class-II;Fructose-bisphosphate aldolase OS=Campylobacter jejuni GN=fba PE=3 SV=1; hypothetical protein	428;Fructose-bisphosphate aldolase class-II;Fructose-bisphosphate aldolase OS=Campylobacter jejuni GN=fba PE=3 SV=1; hypothetical protein	428;Fructose-bisphosphate aldolase class-II;Fructose-bisphosphate aldolase OS=Campylobacter jejuni GN=fba PE=3 SV=1; hypothetical protein	428;Fructose-bisphosphate aldolase class-II;Fructose-bisphosphate aldolase OS=Campylobacter jejuni GN=fba PE=3 SV=1; hypothetical protein	428;Fructose-bisphosphate aldolase class-II;Fructose-bisphosphate aldolase OS=Campylobacter jejuni GN=fba PE=3 SV=1; hypothetical protein
444	ND																					8.30747	8.19909	7.96062	7.8781	7.993	8.06551	8.07438	7.94553	8.00748	7.94381	8.20721	8.00584	-0.333918	-0.224023	-0.243327	-0.277632	-0.146755
454	-0.133867	12	287.699	282.991	232.411	196.619	252.168	238.555	226.044	262.874	195.36	278.583	255.982	270.877	285.345	214.515	245.362	244.459	236.972	263.43	0.677049	6.26065	6.38048	6.37054	6.26309	6.69916	6.44696	6.81594	6.79829	7.19963	6.77393	7.21919	7.00777	-0.0037485	0.252494	0.486552	0.666216	0.792917
460	-0.30711	8	1595.32	1688.18	754.098	766.895	843.991	1095.51	963.09	1371.24	1581.69	1897.88	1908.54	1564.07	1641.75	760.497	969.75	1167.16	1739.78	1736.31	5.24777e-19	6.57228	6.53303	7.14641	7.52782	7.00129	7.51416	7.20427	7.14625	7.32334	7.36345	7.11695	7.19822	0.784462	0.705073	0.622604	0.79074	0.604929
508	0.619794	44	2339.33	2333.45	1649.13	1648.82	1735.33	1880.75	1949.02	2221.79	2080.95	2198.39	2345.75	2151.35	2336.39	1648.98	1808.04	2085.41	2139.67	2248.55	2.07474e-08	10.5448	10.5559	9.4903	9.50203	9.23177	9.26247	9.49808	9.43737	9.8223	9.70065	9.63266	9.62867	-1.05416	-1.30321	-1.0826	-0.788853	-0.919659	508;DKCLD (NUC011) domain;H/ACA ribonucleoprotein complex subunit 4 OS=Arabidopsis thaliana GN=NAP57 PE=1 SV=1; hypothetical protein; K11131 H/ACA ribonucleoprotein complex subunit 4 [EC:5.4.99.-]	508;DKCLD (NUC011) domain;H/ACA ribonucleoprotein complex subunit 4 OS=Arabidopsis thaliana GN=NAP57 PE=1 SV=1; hypothetical protein; K11131 H/ACA ribonucleoprotein complex subunit 4 [EC:5.4.99.-]	508;DKCLD (NUC011) domain;H/ACA ribonucleoprotein complex subunit 4 OS=Arabidopsis thaliana GN=NAP57 PE=1 SV=1; hypothetical protein; K11131 H/ACA ribonucleoprotein complex subunit 4 [EC:5.4.99.-]
511	0.398688	20	946.814	914.84	615.641	552.328	640.198	724.896	649.274	936.487	636.729	695.361	560.67	408.928	930.827	583.984	682.547	792.881	666.045	484.799	3.41091e-08	9.46834	9.3627	9.05674	8.97203	8.07096	7.7736	7.50686	7.3352	8.0331	8.03111	7.88848	7.79303	-0.401132	-1.49324	-1.99449	-1.38341	-1.57476		511;Protein of unknown function (DUF933);GTP-dependent nucleic acid-binding protein engD OS=Bacillus subtilis GN=engD PE=3 SV=1; GBP1; GTP binding protein	511;Protein of unknown function (DUF933);GTP-dependent nucleic acid-binding protein engD OS=Bacillus subtilis GN=engD PE=3 SV=1; GBP1; GTP binding protein	511;Protein of unknown function (DUF933);GTP-dependent nucleic acid-binding protein engD OS=Bacillus subtilis GN=engD PE=3 SV=1; GBP1; GTP binding protein	511;Protein of unknown function (DUF933);GTP-dependent nucleic acid-binding protein engD OS=Bacillus subtilis GN=engD PE=3 SV=1; GBP1; GTP binding protein
516	0.749157	19	867.814	768.466	1230.04	1240.09	876.927	1046.52	1046.05	1265.08	907.339	910.77	957.103	870.837	818.14	1235.07	961.723	1155.57	909.054	913.97	3.22154e-05	7.96502	8.07181	8.89191	9.10502	8.83584	8.9486	8.74453	8.74023	8.52286	8.59654	8.37653	8.31763	0.980049	0.873805	0.723966	0.541284	0.328661
517	0.771511	50	463.385	387.892	566.192	553.959	520.804	504.8	578.335	576.3	492.018	466.353	434.944	362.662	425.638	560.075	512.802	577.317	479.185	398.803	5.96253e-05	6.47018	6.53571	7.26017	7.07929	7.05146	6.78949	6.98925	6.99336	6.75662	6.47396	6.6758	6.68317	0.666783	0.417527	0.488357	0.112346	0.176535
518	0.650911	18	14.1491	36.5936	23.4883	31.0021	26.7607	48.2791	22.8448	36.6506	52.096	31.1487	33.98	48.5042	25.3714	27.2452	37.5199	29.7477	41.6223	41.2421	0.250674	6.19645	6.38028	5.46019	5.89387	6.22661	6.72671	6.3962	6.45653	6.59863	6.50805	6.55905	6.52012	-0.611332	0.188297	0.138001	0.264976	0.251223
547	0.685271	6	313.639	268.353	644.074	726.103	439.493	228.616	373.934	628.116	260.48	315.435	214.074	174.615	290.996	685.088	334.054	501.025	287.958	194.344	1.90191e-06	5.56764	5.57099	9.14923	9.23764	8.07522	8.01675	6.60033	6.47289	6.98607	7.11498	7.10529	7.26013	3.62412	2.47667	0.967297	1.48121	1.6134	547;2-oxoacid dehydrogenases acyltransferase (catalytic domain);Dihydrolipoyllysine-residue acetyltransferase component of pyruvate dehydrogenase complex, mitochondrial OS=Caenorhabditis elegans GN=F23B12.5 PE=1 SV=1; dihydrolipamide s-acetyltransferase (EC:2.3.1.12); K00627 pyruvate dehydrogenase E2 component (dihydrolipoamide acetyltransferase) [EC:2.3.1.12]	547;2-oxoacid dehydrogenases acyltransferase (catalytic domain);Dihydrolipoyllysine-residue acetyltransferase component of pyruvate dehydrogenase complex, mitochondrial OS=Caenorhabditis elegans GN=F23B12.5 PE=1 SV=1; dihydrolipamide s-acetyltransferase (EC:2.3.1.12); K00627 pyruvate dehydrogenase E2 component (dihydrolipoamide acetyltransferase) [EC:2.3.1.12]		547;2-oxoacid dehydrogenases acyltransferase (catalytic domain);Dihydrolipoyllysine-residue acetyltransferase component of pyruvate dehydrogenase complex, mitochondrial OS=Caenorhabditis elegans GN=F23B12.5 PE=1 SV=1; dihydrolipamide s-acetyltransferase (EC:2.3.1.12); K00627 pyruvate dehydrogenase E2 component (dihydrolipoamide acetyltransferase) [EC:2.3.1.12]	547;2-oxoacid dehydrogenases acyltransferase (catalytic domain);Dihydrolipoyllysine-residue acetyltransferase component of pyruvate dehydrogenase complex, mitochondrial OS=Caenorhabditis elegans GN=F23B12.5 PE=1 SV=1; dihydrolipamide s-acetyltransferase (EC:2.3.1.12); K00627 pyruvate dehydrogenase E2 component (dihydrolipoamide acetyltransferase) [EC:2.3.1.12]
573	0.470955	21	262.938	301.287	307.82	301.047	327.304	340.793	317.423	269.193	270.61	306.222	274.105	335.798	282.113	304.434	334.049	293.308	288.416	304.952	0.943867	6.3095	6.49644	8.51096	8.68794	8.01773	8.33081	7.82643	8.0015	7.28861	7.87735	7.5902	7.93488	2.19648	1.7713	1.51099	1.18001	1.35957	573;ATP synthase subunit C;V-type proton ATPase 16 kDa proteolipid subunit OS=Oryza sativa subsp. indica GN=VATP-P1 PE=2 SV=1; hypothetical protein	573;ATP synthase subunit C;V-type proton ATPase 16 kDa proteolipid subunit OS=Oryza sativa subsp. indica GN=VATP-P1 PE=2 SV=1; hypothetical protein	573;ATP synthase subunit C;V-type proton ATPase 16 kDa proteolipid subunit OS=Oryza sativa subsp. indica GN=VATP-P1 PE=2 SV=1; hypothetical protein
574	0.139272	35	1078.87	891.664	1052.03	810.951	707.1	516.87	775.522	882.143	798.806	706.768	748.692	521.607	985.268	931.49	611.985	828.832	752.787	635.149	0.00264226	6.75583	6.61241	9.32532	9.26995	8.13631	8.12715	7.80503	7.70494	7.60061	7.54014	8.15706	7.88292	2.61352	1.44761	1.07087	0.88626	1.33588	574;Transketolase, pyrimidine binding domain;1-deoxy-D-xylulose-5-phosphate synthase OS=Rhodospirillum centenum (strain ATCC 51521 / SW) GN=dxs PE=3 SV=1; hypothetical protein; K01662 1-deoxy-D-xylulose-5-phosphate synthase [EC:2.2.1.7]	574;Transketolase, pyrimidine binding domain;1-deoxy-D-xylulose-5-phosphate synthase OS=Rhodospirillum centenum (strain ATCC 51521 / SW) GN=dxs PE=3 SV=1; hypothetical protein; K01662 1-deoxy-D-xylulose-5-phosphate synthase [EC:2.2.1.7]	574;Transketolase, pyrimidine binding domain;1-deoxy-D-xylulose-5-phosphate synthase OS=Rhodospirillum centenum (strain ATCC 51521 / SW) GN=dxs PE=3 SV=1; hypothetical protein; K01662 1-deoxy-D-xylulose-5-phosphate synthase [EC:2.2.1.7]		574;Transketolase, pyrimidine binding domain;1-deoxy-D-xylulose-5-phosphate synthase OS=Rhodospirillum centenum (strain ATCC 51521 / SW) GN=dxs PE=3 SV=1; hypothetical protein; K01662 1-deoxy-D-xylulose-5-phosphate synthase [EC:2.2.1.7]
575	0.768007	6	349.012	406.189	1498.31	1145.45	368.474	282.575	690.154	1009.79	698.955	694.484	408.892	429.822	377.601	1321.88	325.524	849.971	696.719	419.357	2.78296e-20	6.22227	6.26007	10.746	10.8693	7.81845	8.01471	6.09165	6.15365	7.4985	7.71946	7.7418	8.08557	4.56649	1.67541	-0.118521	1.36781	1.67252	575;Aminotransferase class-III;Glutamate-1-semialdehyde 2,1-aminomutase OS=Nostoc punctiforme (strain ATCC 29133 / PCC 73102) GN=hemL PE=3 SV=1; hypothetical protein; K01845 glutamate-1-semialdehyde 2,1-aminomutase [EC:5.4.3.8]	575;Aminotransferase class-III;Glutamate-1-semialdehyde 2,1-aminomutase OS=Nostoc punctiforme (strain ATCC 29133 / PCC 73102) GN=hemL PE=3 SV=1; hypothetical protein; K01845 glutamate-1-semialdehyde 2,1-aminomutase [EC:5.4.3.8]		575;Aminotransferase class-III;Glutamate-1-semialdehyde 2,1-aminomutase OS=Nostoc punctiforme (strain ATCC 29133 / PCC 73102) GN=hemL PE=3 SV=1; hypothetical protein; K01845 glutamate-1-semialdehyde 2,1-aminomutase [EC:5.4.3.8]	575;Aminotransferase class-III;Glutamate-1-semialdehyde 2,1-aminomutase OS=Nostoc punctiforme (strain ATCC 29133 / PCC 73102) GN=hemL PE=3 SV=1; hypothetical protein; K01845 glutamate-1-semialdehyde 2,1-aminomutase [EC:5.4.3.8]
586	ND		3.53729	1.21979	2.47245	0.815846	1.02926	1.41997	2.40472	2.52763	4.34133	1.75485	1.13267	1.49244	2.37854	1.64415	1.22461	2.46617	3.04809	1.31255	0.872369
595	0.449586	44	808.86	794.081	583.499	593.936	599.028	714.246	664.905	861.922	823.407	886.64	778.141	664.881	801.47	588.717	656.637	763.413	855.023	721.511	2.75442e-07	9.21768	8.98976	8.22401	7.85859	8.12892	7.28919	8.23338	8.06279	8.72087	8.32889	8.42816	8.05756	-1.06242	-1.39467	-0.955633	-0.578838	-0.860858
596	-0.0842398	39	795.89	739.191	647.782	622.49	641.227	514.03	651.679	700.154	567.268	603.231	462.128	507.428	767.54	635.136	577.629	675.916	585.25	484.778	0.0156803	6.43562	6.51537	7.50566	7.35284	7.11449	7.10442	7.14019	7.27207	6.6855	6.92994	6.68355	6.97557	0.953752	0.63396	0.730637	0.332223	0.354063
644	0.619526	41	567.145	1441.79	1403.12	967.593	544.477	440.191	589.156	566.189	361.778	428.185	167.635	185.808	1004.47	1185.35	492.334	577.673	394.981	176.721	1.48104e-32	8.72334	8.88956	10.3875	10.6777	9.01957	9.26222	8.77718	8.58837	8.24079	8.57354	8.21184	8.40229	1.72611	0.334443	-0.123677	-0.399285	-0.499388	644;pfkB family carbohydrate kinase;Adenosine kinase 2 OS=Arabidopsis thaliana GN=ADK2 PE=1 SV=1; AK2; adenosine kinase (EC:2.7.1.20); K00856 adenosine kinase [EC:2.7.1.20]
649	0.576463	36	2255.61	2227.33	1545.28	1679.01	1754.88	1868.68	1944.22	2310.25	2135.94	2091.79	2197.37	1743.17	2241.47	1612.15	1811.78	2127.23	2113.86	1970.27	0.120027	10.0948	10.1949	9.52254	9.57694	9.47765	9.51985	9.6726	9.75182	9.51353	9.64056	9.53825	9.57351	-0.595143	-0.646137	-0.432675	-0.567839	-0.589
656	0.832298	24	1910.14	1075.85	828.271	488.692	538.302	530.36	485.753	477.722	892.868	736.6	603.711	601.452	1492.99	658.482	534.331	481.738	814.734	602.581	2.05223e-13	11.6461	11.6612	8.47158	8.71058	8.22589	8.55406	8.35165	8.43971	8.29658	8.90662	8.36388	8.79154	-3.06256	-3.26366	-3.25796	-3.05204	-3.07593	656;Uncharacterized protein yqjG OS=Escherichia coli (strain K12) GN=yqjG PE=3 SV=1; glutathione s-transferase; K07393 putative glutathione S-transferase	656;Uncharacterized protein yqjG OS=Escherichia coli (strain K12) GN=yqjG PE=3 SV=1; glutathione s-transferase; K07393 putative glutathione S-transferase	656;Uncharacterized protein yqjG OS=Escherichia coli (strain K12) GN=yqjG PE=3 SV=1; glutathione s-transferase; K07393 putative glutathione S-transferase	656;Uncharacterized protein yqjG OS=Escherichia coli (strain K12) GN=yqjG PE=3 SV=1; glutathione s-transferase; K07393 putative glutathione S-transferase	656;Uncharacterized protein yqjG OS=Escherichia coli (strain K12) GN=yqjG PE=3 SV=1; glutathione s-transferase; K07393 putative glutathione S-transferase
661	0.481857	45	3.53729	1.21979	1.23623	28.5546	6.17554	12.0698	9.61888	12.6382	8.68267	9.6517	26.0513	29.8487	2.37854	14.8954	9.12265	11.1285	9.16719	27.95	0.0175224	3.91004	3.57142	3.14028	3.22058	3.51607	3.38614	3.40973	3.28935	3.56448	3.46457	4.06835	4.31286	-0.560297	-0.289626	-0.391186	-0.226201	0.449877
669	0.222724	13	234.64	203.704	197.796	222.726	271.724	285.414	241.674	312.162	300.999	272.441	300.156	329.829	219.172	210.261	278.569	276.918	286.72	314.992	0.00443138	3.14327	2.96552	2.39906	1.94901	2.77625	3.00541	3.05305	2.71655	2.54977	2.70345	2.6921	3.12374	-0.880362	-0.163569	-0.169596	-0.427788	-0.146478
681	-0.00118974	9	535.309	439.123	529.105	650.229	592.852	640.408	620.417	448.654	671.46	598.405	651.283	685.775	487.216	589.667	616.63	534.536	634.933	668.529	0.3789	7.03026	7.15536	6.56763	7.00023	6.87692	7.56995	6.82239	7.05308	6.58004	6.98012	6.81952	7.2084	-0.308884	0.130624	-0.155079	-0.312734	-0.0788485
687	-0.443679	11	133.238	103.682	532.813	549.064	290.251	241.395	385.957	308.371	403.744	271.564	318.279	305.203	118.46	540.939	265.823	347.164	337.654	311.741	7.27302e-19	8.95534	9.01334	7.85965	7.96362	6.7941	6.80019	6.22377	6.35726	6.23042	6.35385	6.5335	6.71908	-1.0727	-2.18719	-2.69382	-2.6922	-2.35805	687;Pyridine nucleotide-disulphide oxidoreductase;Probable NADH dehydrogenase OS=Dictyostelium discoideum GN=DDB_G0270104 PE=3 SV=2; hypothetical protein; K03885 NADH dehydrogenase [EC:1.6.99.3]	687;Pyridine nucleotide-disulphide oxidoreductase;Probable NADH dehydrogenase OS=Dictyostelium discoideum GN=DDB_G0270104 PE=3 SV=2; hypothetical protein; K03885 NADH dehydrogenase [EC:1.6.99.3]	687;Pyridine nucleotide-disulphide oxidoreductase;Probable NADH dehydrogenase OS=Dictyostelium discoideum GN=DDB_G0270104 PE=3 SV=2; hypothetical protein; K03885 NADH dehydrogenase [EC:1.6.99.3]	687;Pyridine nucleotide-disulphide oxidoreductase;Probable NADH dehydrogenase OS=Dictyostelium discoideum GN=DDB_G0270104 PE=3 SV=2; hypothetical protein; K03885 NADH dehydrogenase [EC:1.6.99.3]	687;Pyridine nucleotide-disulphide oxidoreductase;Probable NADH dehydrogenase OS=Dictyostelium discoideum GN=DDB_G0270104 PE=3 SV=2; hypothetical protein; K03885 NADH dehydrogenase [EC:1.6.99.3]
693	0.477151	39	2120.01	2865.28	2719.7	2423.88	1645.78	1153.02	1793.92	1837.59	1853.75	1795.22	1308.23	1426.02	2492.65	2571.79	1399.4	1815.75	1824.48	1367.13	3.41302e-16	9.20351	9.35881	10.1256	10.3109	9.40432	9.7012	9.17162	9.18387	9.03765	9.22721	9.04407	9.16518	0.937104	0.271598	-0.103417	-0.148732	-0.176537
711	0.0213487	37	521.16	609.893	946.949	1124.24	1033.37	876.833	977.518	931.432	1037.58	944.989	743.029	711.892	565.527	1035.59	955.104	954.475	991.284	727.461	1.59892e-05	9.23742	9.25578	9.84608	9.74545	9.11025	9.14315	7.71581	7.67626	8.20009	8.49997	8.50307	8.56044	0.549163	-0.119903	-1.55057	-0.896573	-0.714847			711;Sodium Bile acid symporter family;Uncharacterized sodium-dependent transporter yocS OS=Bacillus subtilis GN=yocS PE=3 SV=1; sodium dependent bile acid symporter; K03453 bile acid:Na+ symporter, BASS family
719	0.915722	6	162.715	185.408	752.862	509.904	204.822	151.937	312.613	342.494	302.446	300.519	283.166	229.089	174.061	631.383	178.38	327.554	301.483	256.128	1.18666e-11	3.78776	3.18485	8.70939	8.38891	6.73747	6.67129	6.29981	6.33301	6.3291	6.30013	6.38314	6.45795	5.06284	3.21807	2.83011	2.82831	2.93424	719;Uroporphyrinogen decarboxylase (URO-D);Uroporphyrinogen decarboxylase OS=Salinibacter ruber (strain DSM 13855) GN=hemE PE=3 SV=1; hypothetical protein; K01599 uroporphyrinogen decarboxylase [EC:4.1.1.37]	719;Uroporphyrinogen decarboxylase (URO-D);Uroporphyrinogen decarboxylase OS=Salinibacter ruber (strain DSM 13855) GN=hemE PE=3 SV=1; hypothetical protein; K01599 uroporphyrinogen decarboxylase [EC:4.1.1.37]	719;Uroporphyrinogen decarboxylase (URO-D);Uroporphyrinogen decarboxylase OS=Salinibacter ruber (strain DSM 13855) GN=hemE PE=3 SV=1; hypothetical protein; K01599 uroporphyrinogen decarboxylase [EC:4.1.1.37]	719;Uroporphyrinogen decarboxylase (URO-D);Uroporphyrinogen decarboxylase OS=Salinibacter ruber (strain DSM 13855) GN=hemE PE=3 SV=1; hypothetical protein; K01599 uroporphyrinogen decarboxylase [EC:4.1.1.37]	719;Uroporphyrinogen decarboxylase (URO-D);Uroporphyrinogen decarboxylase OS=Salinibacter ruber (strain DSM 13855) GN=hemE PE=3 SV=1; hypothetical protein; K01599 uroporphyrinogen decarboxylase [EC:4.1.1.37]
723	0.206896	49	567.145	597.695	522.924	409.555	426.112	465.751	444.873	513.109	533.984	690.535	502.904	549.963	582.42	466.239	445.932	478.991	612.26	526.433	0.119302	7.94686	7.94322	8.65331	8.40879	8.54583	8.31267	8.76723	8.59414	9.59686	9.26716	9.68611	9.405	0.58601	0.484212	0.735644	1.48697	1.60051				723;Replication factor C;Replication factor C subunit 5 OS=Homo sapiens GN=RFC5 PE=1 SV=1; rfC2; replication factor C 36 kDa subunit; K10756 replication factor C subunit 3/5	723;Replication factor C;Replication factor C subunit 5 OS=Homo sapiens GN=RFC5 PE=1 SV=1; rfC2; replication factor C 36 kDa subunit; K10756 replication factor C subunit 3/5
728	0.699079	1	679.159	663.564	919.752	1850.34	1313.33	1304.95	1304.56	1247.39	1538.28	1384.14	1464.54	1754.36	671.362	1385.05	1309.14	1275.97	1461.21	1609.45	0.00035392	7.26628	7.65908	9.09839	9.05354	9.71565	9.67914	9.76023	9.91275	9.87443	10.06	9.86518	10.0093	1.61329	2.23471	2.37381	2.50455	2.47458	728;GNS1/SUR4 family;Elongation of very long chain fatty acids protein 6 OS=Gallus gallus GN=ELOVL6 PE=2 SV=1; ELO3; long chain fatty acid elongase	728;GNS1/SUR4 family;Elongation of very long chain fatty acids protein 6 OS=Gallus gallus GN=ELOVL6 PE=2 SV=1; ELO3; long chain fatty acid elongase	728;GNS1/SUR4 family;Elongation of very long chain fatty acids protein 6 OS=Gallus gallus GN=ELOVL6 PE=2 SV=1; ELO3; long chain fatty acid elongase	728;GNS1/SUR4 family;Elongation of very long chain fatty acids protein 6 OS=Gallus gallus GN=ELOVL6 PE=2 SV=1; ELO3; long chain fatty acid elongase	728;GNS1/SUR4 family;Elongation of very long chain fatty acids protein 6 OS=Gallus gallus GN=ELOVL6 PE=2 SV=1; ELO3; long chain fatty acid elongase
735	0.418989	50	669.726	683.081	780.059	665.73	750.328	736.966	789.95	835.382	781.44	768.188	886.877	937.25	676.403	722.894	743.647	812.666	774.814	912.064	0.0516608	8.73365	8.85116	9.38883	9.19027	9.28142	8.87468	9.2082	9.40433	9.44163	9.27825	9.28909	9.06115	0.497147	0.285645	0.513863	0.567533	0.382715
750	0.34872	9	654.398	697.718	641.601	704.891	697.836	715.666	650.476	749.442	661.33	658.948	625.232	654.433	676.058	673.246	706.751	699.959	660.139	639.833	0.672543	7.36714	7.60907	7.33386	7.35766	7.38322	7.3824	7.25843	7.15868	7.1038	6.92706	7.11185	6.86617	-0.142343	-0.105295	-0.279547	-0.472678	-0.499093
771	0.344152	47	117.91	128.078	111.26	110.139	89.5454	102.238	107.01	68.246	88.2738	110.995	124.593	159.691	122.994	110.7	95.8917	87.628	99.6342	142.142	0.269542	6.14809	6.17496	4.43648	4.33717	4.33973	4.42883	4.48518	4.72137	5.19838	5.22784	4.90138	5.10209	-1.7747	-1.77724	-1.55825	-0.948415	-1.15979	771;Protein of unknown function, DUF647;UPF0420 protein OS=Dictyostelium discoideum GN=DDB_G0277179 PE=3 SV=1; hypothetical protein	771;Protein of unknown function, DUF647;UPF0420 protein OS=Dictyostelium discoideum GN=DDB_G0277179 PE=3 SV=1; hypothetical protein	771;Protein of unknown function, DUF647;UPF0420 protein OS=Dictyostelium discoideum GN=DDB_G0277179 PE=3 SV=1; hypothetical protein		771;Protein of unknown function, DUF647;UPF0420 protein OS=Dictyostelium discoideum GN=DDB_G0277179 PE=3 SV=1; hypothetical protein
780	0.326839	27	306.565	303.727	342.435	355.709	328.333	333.694	324.637	238.861	302.446	288.235	260.513	244.76	305.146	349.072	331.013	281.749	295.341	252.636	0.311728	5.45269	4.98601	7.52338	7.41667	7.37403	7.10505	7.1452	7.05753	7.00894	7.20075	6.93041	6.77274	2.25068	2.02019	1.88201	1.88549	1.63222	780;UDP-galactopyranose mutase;Probable UDP-galactopyranose mutase OS=Klebsiella pneumoniae GN=rfbD PE=3 SV=1; UDP galactopyranose mutase (EC:5.4.99.9); K01854 UDP-galactopyranose mutase [EC:5.4.99.9]		780;UDP-galactopyranose mutase;Probable UDP-galactopyranose mutase OS=Klebsiella pneumoniae GN=rfbD PE=3 SV=1; UDP galactopyranose mutase (EC:5.4.99.9); K01854 UDP-galactopyranose mutase [EC:5.4.99.9]	780;UDP-galactopyranose mutase;Probable UDP-galactopyranose mutase OS=Klebsiella pneumoniae GN=rfbD PE=3 SV=1; UDP galactopyranose mutase (EC:5.4.99.9); K01854 UDP-galactopyranose mutase [EC:5.4.99.9]
789	-0.340945	35	332.505	251.276	257.135	240.675	236.729	208.026	253.698	226.223	166.418	199.176	152.91	152.975	291.891	248.905	222.378	239.96	182.797	152.942	0.00163148	6.20357	6.57199	7.83637	7.92569	7.65248	7.49804	7.45138	7.51001	7.59209	7.43567	7.41105	7.28516	1.49325	1.18748	1.09291	1.12609	0.960322	789;Protein kinase domain;Calcium-dependent protein kinase 2 OS=Plasmodium falciparum (isolate K1 / Thailand) GN=CPK2 PE=2 SV=3; hypothetical protein; K13412 calcium-dependent protein kinase [EC:2.7.11.1]
795	0.769377	22	15.3282	20.7364	12.3623	44.8715	15.4389	20.5896	13.226	32.8592	57.8845	59.6651	146.114	218.642	18.0323	28.6169	18.0142	23.0426	58.7748	182.378	1.50895e-28	7.02019	7.19234	5.68466	5.68274	5.67882	6.40479	7.86889	7.87321	6.9645	7.38569	8.24729	8.48581	-1.42257	-1.06446	0.764783	0.068832	1.26029	795;Dehydrogenase E1 component;2-oxoisovalerate dehydrogenase subunit alpha, mitochondrial OS=Macaca fascicularis GN=BCKDHA PE=2 SV=1; hypothetical protein; K00166 2-oxoisovalerate dehydrogenase E1 component, alpha subunit [EC:1.2.4.4]				795;Dehydrogenase E1 component;2-oxoisovalerate dehydrogenase subunit alpha, mitochondrial OS=Macaca fascicularis GN=BCKDHA PE=2 SV=1; hypothetical protein; K00166 2-oxoisovalerate dehydrogenase E1 component, alpha subunit [EC:1.2.4.4]
797	0.743252	26	318.356	311.046	212.631	275.756	209.968	245.655	197.187	202.21	279.293	251.822	248.054	241.029	314.701	244.193	227.812	199.699	265.557	244.541	0.0150902	7.2077	7.05063	6.9197	7.08488	6.40658	6.31224	6.4408	6.4826	6.72963	6.62028	6.66098	6.44102	-0.126876	-0.76976	-0.667463	-0.454209	-0.578163
799	-0.447334	12	128.521	78.0663	87.7721	88.9272	66.9017	60.3488	98.5935	74.5651	81.0383	74.1426	71.358	54.4739	103.294	88.3496	63.6253	86.5793	77.5904	62.9159	0.140849	5.30979	5.71698	5.45556	5.68065	5.42672	5.63401	5.90798	5.8358	5.83514	5.92249	5.8746	5.92542	0.0547205	0.016978	0.3585	0.365425	0.386622
802	0.311894	26	7868.11	8449.46	6257.78	5409.87	5608.42	6187.53	5445.49	7419.86	6711.7	7048.37	6905.86	5751.85	8158.78	5833.83	5897.98	6432.67	6880.04	6328.86	3.11922e-05	11.6311	11.8813	11.5567	11.8281	10.7237	11.0834	10.8592	11.0147	10.356	11.1765	10.4358	10.9805	-0.063795	-0.852645	-0.819235	-0.989915	-1.04807
803	0.268995	32	569.503	586.717	428.97	465.032	348.918	458.651	411.207	350.077	513.725	536.986	473.454	738.756	578.11	447.001	403.785	380.642	525.355	606.105	0.000447103	7.61295	7.53893	7.2308	6.88604	7.17193	6.93664	7.40146	7.39844	7.69064	7.54226	7.34204	7.25391	-0.517523	-0.521658	-0.175992	0.04051	-0.27797
814	0.00320639	18	0	0	0	0	0	0	0	1.26382	0	1.31614	9.06133	2.23865	0	0	0	0.631908	0.658071	5.64999	0.0975794	3.52348	3.34348	2.81262	2.90542	3.24508	3.00749	3.38129	3.31532	2.93424	2.88624	3.13921	3.3772	-0.57446	-0.307194	-0.0851775	-0.523244	-0.175279
821	ND		424.474	362.277	289.277	318.18	285.104	327.304	238.067	251.499	286.528	282.97	279.768	349.976	393.376	303.728	306.204	244.783	284.749	314.872	0.0989266
832	0.186366	36	861.919	836.774	762.751	737.525	771.943	849.853	775.522	788.621	781.44	746.252	893.673	753.681	849.346	750.138	810.898	782.071	763.846	823.677	0.940365	9.64519	9.57994	9.16204	9.54276	9.28967	9.04266	9.0295	8.89577	9.00206	9.10655	9.16273	9.23542	-0.260169	-0.446397	-0.649929	-0.558263	-0.413487
843	0.208544	19	262.938	251.276	280.623	217.015	285.104	282.575	306.602	290.678	261.927	297.448	268.442	276.101	257.107	248.819	283.839	298.64	279.688	272.271	0.734134	7.29077	7.02269	8.30555	8.00578	8.25446	7.51485	8.00729	7.94444	8.42084	8.27254	8.41925	8.00716	0.998939	0.727929	0.819133	1.18996	1.05647				843;Ras family;Ras-related protein Rab-1B OS=Mus musculus GN=Rab1b PE=1 SV=1; rab-type small G protein
866	0.5544	50	534.13	470.838	692.287	730.182	667.988	585.029	693.761	721.639	604.893	548.392	538.016	488.773	502.484	711.234	626.508	707.7	576.642	513.395	0.0039203	7.97502	8.05323	9.35512	9.15914	8.52714	8.45625	8.13441	8.20374	8.07836	8.2409	8.17193	8.30535	1.24301	0.477572	0.154951	0.145509	0.224518	866;Clp protease;ATP-dependent Clp protease proteolytic subunit 2 OS=Synechococcus elongatus (strain PCC 7942) GN=clpP2 PE=3 SV=1; hypothetical protein
867	ND		0	0	0	0	0	0	0	0	0	0	0	0	0	0	0	0	0	0		4.47938	4.75349	3.63088	3.45174	3.93447	3.90628	3.93998	3.93525	3.82988	3.67896	4.41304	4.37778	-1.07513	-0.696057	-0.678824	-0.862013	-0.22103
869	0.598222	22	11.791	4.87915	9.88981	6.52677	13.3803	14.1997	18.0354	12.6382	23.1538	43.8714	61.164	123.872	8.33505	8.20829	13.79	15.3368	33.5126	92.5181	1.4585e-11	9.67698	9.57768	8.45673	8.38131	9.09539	8.86729	9.53943	9.3705	9.62991	9.57233	9.86588	9.85142	-1.20831	-0.64599	-0.172362	-0.026208	0.231321	869;Adhesive plaque matrix protein OS=Mytilus galloprovincialis GN=FP1 PE=2 SV=1; hypothetical protein
870	0.0440216	13	8.25367	4.87915	12.3623	14.6852	9.26331	6.38988	10.8212	10.1105	11.5769	22.3744	14.7247	17.9092	6.56641	13.5237	7.8266	10.4659	16.9756	16.3169	0.245394	4.913	4.89634	4.04994	3.99818	3.96947	4.10219	4.45295	4.30356	4.53101	4.48091	4.99389	4.83973	-0.880613	-0.868841	-0.526416	-0.398711	0.012139
873	0.320429	33	715.711	485.475	310.293	237.411	216.144	176.787	277.745	254.027	244.562	242.17	202.747	187.301	600.593	273.852	196.465	265.886	243.366	195.024	4.25463e-11	5.97177	5.58188	5.5477	5.35436	5.94402	5.04582	5.24574	5.40365	6.111	5.64187	5.83553	5.48773	-0.325798	-0.281907	-0.452127	0.0996115	-0.115194
874	0.122818	27	320.714	318.364	471.002	300.231	186.296	131.347	241.674	199.683	306.788	211.899	261.646	265.654	319.539	385.617	158.821	220.679	259.343	263.65	3.89129e-06	6.01253	5.96176	8.85978	8.72232	8.46167	8.13605	8.16067	8.16843	8.25215	8.05436	8.46495	8.30566	2.8039	2.31172	2.17741	2.16611	2.39817	874; hypothetical protein	874; hypothetical protein	874; hypothetical protein	874; hypothetical protein	874; hypothetical protein
875	-0.49972	9	898.471	778.224	883.902	879.482	808.996	712.826	913.793	926.377	885.632	920.421	815.519	876.06	838.347	881.692	760.911	920.085	903.027	845.79	0.64813	4.76077	4.7808	4.55783	4.66673	4.76887	4.73997	4.4288	4.65028	4.72561	4.70855	4.77464	4.74963	-0.158508	-0.016368	-0.231248	-0.0537055	-0.0086515
879	0.770496	45	8.25367	4.87915	11.126	35.0814	19.5559	54.6689	30.059	29.0678	89.7209	85.5492	90.6133	257.445	6.56641	23.1037	37.1124	29.5634	87.635	174.029	3.41789e-22	4.79719	4.36966	3.84904	3.77384	4.76519	4.44376	5.36076	5.30353	6.14549	5.89945	6.69365	6.55088	-0.771983	0.0210465	0.748716	1.43904	2.03884					879; hypothetical protein
882	0.546218	21	264.117	256.155	327.6	402.212	371.562	330.854	329.446	299.524	377.696	309.732	359.055	391.018	260.136	364.906	351.208	314.485	343.714	375.037	0.0046073	5.69907	5.74555	7.10624	6.69045	7.05793	6.84692	7.21745	7.18986	7.27489	6.92999	7.34726	6.82047	1.17604	1.23012	1.48135	1.38013	1.36155		882; hypothetical protein	882; hypothetical protein	882; hypothetical protein
885	0.419675	21	385.564	402.53	514.27	516.43	498.16	528.94	428.04	294.469	450.052	375.1	493.842	511.16	394.047	515.35	513.55	361.254	412.576	502.501	0.0635769	5.43789	5.37271	6.84403	6.83168	6.7352	7.29756	6.79253	6.90708	6.57996	6.58162	6.76175	6.70135	1.43255	1.61108	1.4445	1.17549	1.32625	885;Protein of unknown function (DUF544);Protein FAM63B OS=Bos taurus GN=FAM63B PE=2 SV=1; hypothetical protein		885;Protein of unknown function (DUF544);Protein FAM63B OS=Bos taurus GN=FAM63B PE=2 SV=1; hypothetical protein	885;Protein of unknown function (DUF544);Protein FAM63B OS=Bos taurus GN=FAM63B PE=2 SV=1; hypothetical protein	885;Protein of unknown function (DUF544);Protein FAM63B OS=Bos taurus GN=FAM63B PE=2 SV=1; hypothetical protein
887	0.161228	12	415.042	392.771	360.978	241.49	385.971	334.404	382.35	393.047	347.307	303.151	310.35	301.472	403.907	301.234	360.187	387.698	325.229	305.911	0.258704	7.81593	7.80559	8.17331	8.02335	8.1438	7.92233	7.99998	8.13759	8.21657	7.86721	7.91108	7.69648	0.287565	0.222299	0.258019	0.231122	-0.006986
889	0.578935	50	201.625	201.265	305.348	230.884	295.397	322.334	270.531	247.708	186.677	204.002	224.268	217.15	201.445	268.116	308.865	259.119	195.34	220.709	0.00154802	6.45311	6.85418	7.20466	7.46466	7.26232	7.41303	7.18614	7.36202	6.68071	7.19207	7.21854	7.28098	0.681014	0.684028	0.620432	0.282741	0.59611
896	0.844161	45	145.029	82.9455	126.095	155.011	368.474	594.968	803.176	1452.12	1711.93	2761.26	2081.84	3237.84	113.987	140.553	481.721	1127.65	2236.6	2659.84	4.59539e-55	10.0443	9.90258	8.8524	8.72622	10.3366	10.1003	10.4066	10.4022	10.7355	10.6254	10.9681	11.0045	-1.18415	0.244997	0.430947	0.707012	1.01284	896;Serine-rich adhesin for platelets OS=Staphylococcus haemolyticus (strain JCSC1435) GN=sraP PE=3 SV=1; hypothetical protein				896;Serine-rich adhesin for platelets OS=Staphylococcus haemolyticus (strain JCSC1435) GN=sraP PE=3 SV=1; hypothetical protein
899	-0.710722	14	194.551	150.034	226.229	268.413	318.04	331.564	341.47	302.052	240.221	247.873	261.646	368.632	172.292	247.321	324.802	321.761	244.047	315.139	0.00101048	11.423	11.4689	5.29469	5.5498	6.09025	6.33441	6.69254	6.82943	6.17995	6.36339	6.3671	6.64105	-6.0237	-5.23362	-4.68496	-5.17428	-4.94187	899; hypothetical protein	899; hypothetical protein	899; hypothetical protein	899; hypothetical protein	899; hypothetical protein
900	-0.539895	44	324.251	279.331	322.655	337.76	363.328	357.123	372.731	365.243	316.917	354.919	325.075	396.242	301.791	330.208	360.225	368.987	335.918	360.659	0.177784	7.6484	7.76916	5.73327	6.24214	6.28456	6.46746	6.47153	6.70326	6.7971	6.70068	6.83371	6.79056	-1.72108	-1.33277	-1.12139	-0.959894	-0.896649		900;Ribonucleases P/MRP protein subunit POP1;Ribonucleases P/MRP protein subunit POP1 OS=Homo sapiens GN=POP1 PE=1 SV=2; hypothetical protein	900;Ribonucleases P/MRP protein subunit POP1;Ribonucleases P/MRP protein subunit POP1 OS=Homo sapiens GN=POP1 PE=1 SV=2; hypothetical protein
904	-0.112499	12	628.458	691.619	786.24	771.79	732.831	690.817	636.048	400.629	680.142	443.101	586.721	526.084	660.039	779.015	711.824	518.339	561.622	556.402	0.114988	5.29929	5.28881	5.31518	5.07017	6.15976	5.66105	5.6873	5.98527	5.91345	5.31726	5.53249	5.33488	-0.101375	0.616354	0.542232	0.321305	0.139637
907	-0.0621408	50	396.176	398.87	474.711	443.004	436.405	425.282	378.743	387.991	424.004	444.417	551.608	565.633	397.523	458.858	430.843	383.367	434.21	558.621	0.0357636	6.27358	6.19762	6.20512	5.94691	6.82827	6.43594	6.91999	6.93375	6.55508	6.63317	6.69175	6.60485	-0.159585	0.396507	0.691273	0.358527	0.412698
908	0.0861027	18	102.581	124.418	153.292	173.775	191.442	222.226	173.14	188.308	231.538	255.77	248.054	239.536	113.5	163.534	206.834	180.724	243.654	243.795	0.00136398	7.01771	7.01214	7.24962	7.26156	6.68722	6.41412	6.78825	6.76669	7.42293	7.06786	7.33748	6.92594	0.240668	-0.464256	-0.237453	0.230469	0.116786
909	-0.143261	18	33.0147	54.8904	81.5909	60.3726	96.7502	101.528	67.3321	106.16	57.8845	90.8137	81.5519	91.7849	43.9525	70.9818	99.1391	86.7463	74.3491	86.6684	0.0147383	6.06425	6.0075	6.68654	7.09176	5.67354	5.78778	6.13727	6.0036	5.78257	6.2227	5.99317	6.60336	0.853276	-0.305218	0.034561	-0.033241	0.262388
912	0.245774	12	248.789	309.826	347.38	177.039	242.905	246.365	252.495	214.849	217.067	221.112	220.87	192.524	279.308	262.209	244.635	233.672	219.089	206.697	0.445433	7.60133	7.66317	8.63612	8.52791	8.13189	7.91714	7.72522	7.5213	7.91958	7.66301	7.86237	7.7597	0.949763	0.392263	-0.008996	0.159041	0.178783
913	0.401426	23	2.35819	4.87915	6.18113	5.71092	6.17554	4.25992	8.41652	10.1105	7.23556	6.58071	4.53066	8.2084	3.61867	5.94603	5.21773	9.26352	6.90813	6.36953	0.368003	5.21137	4.58959	4.98809	5.2095	5.36631	5.20447	5.51404	5.25768	5.05466	5.39508	5.31417	5.80573	0.198314	0.384911	0.485378	0.324383	0.659466
914	0.0481156	35	166.252	136.616	170.599	142.773	125.569	114.308	157.509	109.952	125.899	164.956	152.91	148.497	151.434	156.686	119.939	133.731	145.428	150.704	0.687475	5.18086	4.65955	6.31978	6.20719	6.28036	6.0121	6.26521	5.99129	6.43964	6.20031	6.70588	6.10247	1.34328	1.22602	1.20804	1.39977	1.48397
915	-0.43085	35	279.446	191.507	191.615	363.867	172.915	157.617	140.676	92.2585	309.682	96.517	184.625	161.929	235.476	277.741	165.266	116.467	203.099	173.277	0.0771737	4.55873	4.32104	5.52929	5.30349	5.82188	5.34747	6.03582	5.67631	4.94922	5.14657	5.49245	5.44208	0.976503	1.14479	1.41618	0.608005	1.02738			915; hypothetical protein		915; hypothetical protein
916	0.610775	36	1065.9	1052.68	834.453	999.411	936.624	847.014	945.055	925.113	1082.44	999.829	970.695	920.833	1059.29	916.932	891.819	935.084	1041.13	945.764	0.187574	8.87309	8.95032	8.11205	8.47726	8.21304	8.30693	8.23763	7.85	8.32692	8.08275	8.17985	8.01377	-0.617052	-0.651721	-0.86789	-0.706872	-0.814893
918	-0.16615	36	0	1.21979	0	0.815846	0	2.12996	0	0	0	0.438714	0	0	0.609893	0.407923	1.06498	0	0.219357	0	0.98147	3.55469	3.65692	3.01095	2.76673	3.23385	2.93877	3.12798	3.02162	3.04672	2.63969	3.70911	3.44235	-0.716966	-0.519495	-0.531008	-0.762598	-0.0300775
919	0.0717879	36	0	0	0	0.815846	0	0.709986	0	0	0	0	1.13267	0	0	0.407923	0.354993	0	0	0.566333	0.88393	3.9994	3.55893	2.91364	2.67227	3.10065	3.2332	2.98069	2.92099	3.3338	3.36745	3.75173	3.23751	-0.986204	-0.612238	-0.828323	-0.428539	-0.284547
921	0.357037	50	208.7	224.441	273.206	212.936	262.461	251.335	239.27	230.014	214.173	197.421	199.349	170.884	216.57	243.071	256.898	234.642	205.797	185.117	0.187909	5.4828	5.42515	5.51231	5.55818	5.89617	6.18031	6.17976	5.85574	5.53312	5.39767	5.65645	5.78822	0.0812705	0.584268	0.563777	0.0114215	0.268365
923	-0.229709	32	244.073	237.858	158.237	133.799	208.939	157.617	113.022	168.087	156.288	141.705	157.441	111.187	240.966	146.018	183.278	140.555	148.996	134.314	2.58103e-09	7.33127	7.36473	7.94217	7.60581	7.11066	6.89157	7.35498	7.19772	7.39572	7.77706	7.37195	7.33953	0.425987	-0.346891	-0.0716525	0.238386	0.0077345
924	ND																					5.77125	5.93504	5.44034	5.42868	5.11472	5.46922	6.04224	6.0758	5.72814	6.69775	6.29846	6.26727	-0.418639	-0.561174	0.205872	0.359802	0.429723
926	-0.31257	13	137.954	152.473	194.087	232.516	208.939	200.926	205.603	221.168	192.466	191.718	238.993	226.85	145.214	213.302	204.933	213.386	192.092	232.921	0.0107012	6.91445	7.02243	6.19055	6.59346	6.67922	6.37289	6.5711	6.53284	6.81171	6.56227	6.88513	6.85776	-0.576436	-0.442387	-0.416469	-0.281454	-0.0969945
928	0.725676	20	630.816	550.124	471.002	416.897	464.195	511.19	378.743	484.041	341.518	426.868	430.413	460.417	590.47	443.95	487.693	431.392	384.193	445.415	0.00939378	9.55767	9.39393	8.44765	8.20637	8.21382	7.77966	7.79127	7.90692	8.32763	8.20727	8.58879	8.39117	-1.14879	-1.47906	-1.62671	-1.20835	-0.985823	928;Diacylglycerol acyltransferase;Diacylglycerol O-acyltransferase 2 OS=Xenopus tropicalis GN=dgat2 PE=2 SV=1; hypothetical protein		928;Diacylglycerol acyltransferase;Diacylglycerol O-acyltransferase 2 OS=Xenopus tropicalis GN=dgat2 PE=2 SV=1; hypothetical protein	928;Diacylglycerol acyltransferase;Diacylglycerol O-acyltransferase 2 OS=Xenopus tropicalis GN=dgat2 PE=2 SV=1; hypothetical protein
931	0.804429	26	354.908	350.079	306.584	305.942	361.269	316.654	290.971	270.456	246.009	246.118	240.125	219.388	352.493	306.263	338.962	280.714	246.064	229.757	2.9427e-06	7.85485	7.8792	7.6994	7.77059	7.24691	7.4636	6.56752	6.61549	6.58017	6.33515	6.55941	6.51272	-0.132031	-0.51177	-1.27552	-1.40937	-1.33096			931; hypothetical protein	931; hypothetical protein	931; hypothetical protein
932	0.865174	21	411.504	354.958	783.767	722.024	628.876	551.659	666.107	616.742	520.96	429.062	557.272	590.259	383.231	752.895	590.268	641.425	475.011	573.765	3.21584e-12	6.84912	6.91329	8.4669	8.52158	8.12186	8.20626	8.01916	8.14916	8.10029	7.95666	8.03967	8.12352	1.61304	1.28286	1.20295	1.14727	1.2004	932;Plasma-membrane choline transporter;Protein PNS1 OS=Ashbya gossypii GN=PNS1 PE=3 SV=1; hypothetical protein	932;Plasma-membrane choline transporter;Protein PNS1 OS=Ashbya gossypii GN=PNS1 PE=3 SV=1; hypothetical protein	932;Plasma-membrane choline transporter;Protein PNS1 OS=Ashbya gossypii GN=PNS1 PE=3 SV=1; hypothetical protein	932;Plasma-membrane choline transporter;Protein PNS1 OS=Ashbya gossypii GN=PNS1 PE=3 SV=1; hypothetical protein	932;Plasma-membrane choline transporter;Protein PNS1 OS=Ashbya gossypii GN=PNS1 PE=3 SV=1; hypothetical protein
934	-0.226805	9	188.655	203.704	170.599	254.544	167.769	179.627	189.973	136.492	196.807	165.395	208.411	200.733	196.18	212.572	173.698	163.232	181.101	204.572	0.685794	7.13575	6.96117	6.8552	6.49842	7.01893	6.73062	7.1338	7.07629	7.31318	7.1492	7.40667	7.14142	-0.37165	-0.173682	0.056585	0.182727	0.225586
935	0.507746	29	2.35819	4.87915	2.47245	4.07923	9.26331	8.51983	6.0118	7.58289	8.68267	11.4066	20.388	14.9244	3.61867	3.27584	8.89157	6.79734	10.0446	17.6562	0.00424325	4.96425	5.13166	4.08058	4.00209	5.16264	5.45212	5.29866	5.61927	5.48106	5.53276	5.24437	5.42169	-1.00662	0.259425	0.411009	0.45896	0.285077	935;Leucine-rich repeat protein SHOC-2 OS=Mus musculus GN=Shoc2 PE=2 SV=2; hypothetical protein
937	0.286248	21	298.311	314.705	369.632	279.835	284.075	369.193	430.445	270.456	277.845	316.313	306.952	242.521	306.508	324.733	326.634	350.451	297.079	274.737	0.184409	6.50805	6.3821	8.13762	7.95276	8.37394	8.40362	8.08274	8.04153	7.53572	7.58435	7.80595	7.73026	1.60011	1.9437	1.61706	1.11496	1.32303	937; hypothetical protein	937; hypothetical protein	937; hypothetical protein	937; hypothetical protein	937; hypothetical protein
940	-0.0446344	27	459.847	461.079	333.781	338.576	399.352	418.182	399.183	389.255	435.581	550.586	348.861	387.287	460.463	336.179	408.767	394.219	493.083	368.074	7.30647e-11	6.72188	6.68931	8.12244	8.16526	8.15319	7.91631	8.33904	8.38416	8.98496	9.027	9.19675	9.05361	1.43825	1.32915	1.65601	2.30038	2.41958	940; hypothetical protein	940; hypothetical protein	940; hypothetical protein	940; hypothetical protein	940; hypothetical protein
942	0.819138	1	497.578	380.573	942.004	1016.54	1281.43	1425.65	1406.76	1304.26	1570.12	1729.85	1752.23	1731.97	439.076	979.274	1353.54	1355.51	1649.98	1742.1	1.34389e-25	7.72496	7.65462	9.27976	8.78765	10.037	9.48009	9.93806	9.86863	9.9811	9.74169	9.84103	9.46938	1.34391	2.06874	2.21355	2.1716	1.96541			942; hypothetical protein	942; hypothetical protein	942; hypothetical protein
943	0.669328	43	175.685	171.99	206.45	230.069	357.152	550.949	550.681	412.004	711.979	962.977	740.764	638.763	173.838	218.259	454.051	481.342	837.478	689.763	3.78823e-17	7.79221	7.75843	9.14434	8.47283	9.39632	8.80827	9.34812	9.46331	9.70662	9.37919	9.49145	9.0034	1.03327	1.32698	1.63039	1.76758	1.4721			943; hypothetical protein	943; hypothetical protein
950	0.059845	35	192.193	195.166	210.158	157.458	243.934	186.726	214.02	200.947	160.629	194.35	157.441	126.857	193.679	183.808	215.33	207.483	177.49	142.149	0.154637	5.48009	5.85193	7.12527	7.01823	7.38778	7.34733	7.12655	6.56178	7.19171	7.03791	7.08635	6.96163	1.40574	1.70154	1.17815	1.4488	1.35798	950; hypothetical protein	950; hypothetical protein
951	0.334822	36	88.4322	98.8027	101.371	63.636	77.1943	107.918	75.7486	106.16	75.2498	99.1493	100.807	88.8	93.6175	82.5033	92.5561	90.9546	87.1996	94.8036	0.890008	6.73813	6.65148	6.31513	5.68837	6.1103	6.17386	6.34985	6.14717	6.6228	6.73867	6.85823	5.9877	-0.693056	-0.552725	-0.446298	-0.0140705	-0.271845
953	-0.0500924	8	119.089	98.8027	153.292	106.06	135.862	138.447	123.843	111.216	78.144	97.8332	86.0826	54.4739	108.946	129.676	137.155	117.529	87.9886	70.2783	0.103779	6.28164	6.12635	7.0096	6.81267	7.48866	7.29392	7.07034	7.24278	7.18118	7.3381	7.19237	7.32822	0.707142	1.1873	0.952564	1.05565	1.0563		953; hypothetical protein		953; hypothetical protein	953; hypothetical protein
954	0.563795	21	277.087	302.507	384.466	349.998	421.995	436.642	370.327	327.328	408.085	387.823	424.75	499.966	289.797	367.232	429.318	348.827	397.954	462.358	0.00391632	5.53554	5.20414	6.77606	6.23129	7.36965	6.2972	7.10449	7.08279	8.13165	7.35159	7.64395	7.3149	1.13383	1.46358	1.72379	2.37178	2.10958			954; hypothetical protein		954; hypothetical protein
957	0.43019	12	173.327	142.715	186.67	169.696	151.301	176.077	146.688	147.866	105.639	144.776	125.726	129.842	158.021	178.183	163.689	147.277	125.207	127.784	0.278421	7.34448	7.29426	7.91353	7.70441	7.03229	7.19294	7.32223	7.09315	7.39028	7.374	7.30647	7.30472	0.489601	-0.206757	-0.11168	0.062772	-0.0137735
960	0.00829953	19	358.445	458.64	433.915	728.55	458.019	490.6	410.005	262.874	490.571	304.029	456.464	483.549	408.542	581.233	474.31	336.439	397.3	470.007	0.0975794	6.59639	6.75036	7.53702	7.46532	8.00431	7.58298	7.585	7.75099	7.36915	7.34452	7.50944	7.21271	0.827799	1.12027	0.994619	0.683461	0.687702
961	ND																					5.98485	6.46816	6.31849	6.88072	6.6396	7.43831	6.93994	6.93395	7.00248	7.4528	7.24246	7.53022	0.373102	0.81245	0.710435	1.00113	1.15984
968	0.0753162	27	208.7	208.584	249.718	194.987	204.822	174.657	164.723	166.824	137.476	134.685	99.6746	107.455	208.642	222.352	189.739	165.773	136.08	103.565	2.46006e-05	4.97653	4.94996	7.70884	7.34598	7.32379	7.0045	7.10543	6.96987	7.149	6.8015	7.22509	6.50192	2.56416	2.20089	2.0744	2.012	1.90026	968;Acetyltransferase (GNAT) family; hypothetical protein	968;Acetyltransferase (GNAT) family; hypothetical protein	968;Acetyltransferase (GNAT) family; hypothetical protein	968;Acetyltransferase (GNAT) family; hypothetical protein
972	0.661392	26	170.969	95.1434	89.0083	73.4261	59.6969	81.6484	87.7722	92.2585	53.5431	82.4782	58.8986	58.9512	133.056	81.2172	70.6727	90.0154	68.0107	58.9249	0.00762526	7.9537	7.98821	7.3528	7.41904	7.01528	6.93205	7.18475	7.00931	7.36155	7.22332	7.17283	7.14499	-0.585032	-0.997288	-0.873924	-0.678519	-0.812045
974	-0.284416	3	211.058	287.87	218.812	194.987	158.506	117.858	150.295	98.5776	133.134	118.891	166.502	136.558	249.464	206.9	138.182	124.436	126.013	151.53	0.000410109	4.99985	4.7131	6.76698	6.53977	6.94611	6.48224	6.00747	6.12604	5.82325	5.95379	6.50051	6.207	1.7969	1.8577	1.21028	1.03204	1.49728	974;MaoC like domain;Peroxisomal multifunctional enzyme type 2 OS=Homo sapiens GN=HSD17B4 PE=1 SV=3; hypothetical protein		974;MaoC like domain;Peroxisomal multifunctional enzyme type 2 OS=Homo sapiens GN=HSD17B4 PE=1 SV=3; hypothetical protein		974;MaoC like domain;Peroxisomal multifunctional enzyme type 2 OS=Homo sapiens GN=HSD17B4 PE=1 SV=3; hypothetical protein
976	0.744019	35	275.908	240.298	535.286	338.576	308.777	283.994	242.877	331.12	238.773	235.589	233.329	185.062	258.103	436.931	296.386	286.998	237.181	209.196	0.00652657	6.63905	6.66636	8.91758	8.96642	8.4309	8.10756	7.80707	7.70564	7.74024	7.56532	7.62721	7.44668	2.28929	1.61653	1.10365	1.00007	0.88424	976; hypothetical protein	976; hypothetical protein	976; hypothetical protein	976; hypothetical protein
979	-0.143431	27	385.564	481.816	353.561	427.503	398.323	471.431	448.48	422.114	424.004	481.708	462.128	470.864	433.69	390.532	434.877	435.297	452.856	466.496	0.0541031	5.84964	5.90519	7.71454	7.28282	8.04262	7.52515	7.76645	7.61025	7.97171	7.64043	7.71896	7.31754	1.62127	1.90647	1.81094	1.92866	1.64084	979; hypothetical protein		979; hypothetical protein	979; hypothetical protein	979; hypothetical protein
980	0.030026	26	975.112	818.477	683.633	512.351	667.988	665.967	872.913	1200.62	916.022	823.904	797.397	651.449	896.795	597.992	666.977	1036.77	869.963	724.423	0.0110049	8.48455	8.36603	8.41833	8.01117	7.68452	6.87508	7.46183	7.43368	7.90595	7.59919	7.72819	7.37038	-0.210536	-1.14549	-0.977534	-0.672717	-0.876003
985	0.506271	32	455.131	424.486	398.065	418.529	394.206	370.613	333.054	295.733	361.778	301.835	345.463	349.976	439.808	408.297	382.409	314.393	331.806	347.72	0.0760295	7.80756	7.80344	7.59005	7.5846	7.55015	7.71851	7.68583	7.62115	7.12852	7.33261	7.21325	7.37813	-0.218174	-0.171171	-0.15201	-0.574939	-0.50981
988	-0.343789	44	107.298	112.22	134.749	116.666	152.33	136.317	150.295	161.768	105.639	102.659	106.471	105.963	109.759	125.707	144.324	156.032	104.149	106.217	0.0305301	7.50035	7.29597	5.97712	5.83735	6.16248	6.18865	6.47815	6.37259	6.55774	6.50075	6.25647	6.3056	-1.49092	-1.22259	-0.972788	-0.868916	-1.11712	988; hypothetical protein	988; hypothetical protein			988; hypothetical protein
990	-0.35011	39	3.53729	3.65936	3.70868	1.63169	4.11703	0.709986	2.40472	3.79145	5.78845	1.31614	0	1.49244	3.59832	2.67019	2.41351	3.09808	3.55229	0.746218	0.861523	8.17442	8.38002	8.67314	8.76784	9.06968	9.14506	8.78568	8.9226	8.61758	8.60071	8.94312	8.7256	0.443271	0.830152	0.576919	0.331921	0.557143
991	0.174308	39	0	2.43957	0	3.26338	3.08777	0	0	0	0	0.438714	0	1.49244	1.21979	1.63169	1.54389	0	0.219357	0.746218	0.89829	9.55007	9.64472	10.1431	10.4218	10.3387	10.6964	10.1423	10.1826	9.80153	9.91781	9.84252	9.95569	0.685066	0.920146	0.565056	0.262277	0.301713
992	ND		7.07457	3.65936	1.23623	4.07923	7.2048	2.83994	15.6307	3.79145	7.23556	2.63228	2.26533	5.22353	5.36697	2.65773	5.02237	9.71106	4.93392	3.74443	0.847835
993	ND		0	2.43957	0	0.815846	0	0	0	1.26382	0	0.438714	2.26533	0	1.21979	0.407923	0	0.631908	0.219357	1.13267	0.877124
997	0.170644	36	806.501	629.41	723.192	698.364	734.89	773.885	737.046	874.56	607.787	545.321	692.059	563.395	717.956	710.778	754.387	805.803	576.554	627.727	0.351449	8.8872	8.84117	8.91412	8.65772	8.32453	8.22619	8.27673	8.32448	8.40815	8.36598	8.11825	8.00862	-0.078263	-0.588822	-0.563576	-0.477115	-0.800745
1000	-0.653755	35	247.61	243.957	217.576	177.854	190.413	207.316	189.973	185.781	182.336	171.537	176.696	174.615	245.784	197.715	198.864	187.877	176.937	175.655	0.271799	5.70214	5.78946	7.24034	7.09665	7.02187	7.08152	7.09956	6.9607	6.78002	7.12063	6.8116	6.70985	1.42269	1.3059	1.28433	1.20452	1.01493	1000; hypothetical protein	1000; hypothetical protein	1000; hypothetical protein		1000; hypothetical protein
1005	0.330783	44	0	1.21979	1.23623	0	0	0.709986	0	0	0	0	1.13267	0	0.609893	0.618113	0.354993	0	0	0.566333	0.970959	4.77439	3.98437	4.01579	3.46462	2.86428	3.02305	2.91867	2.7072	3.84136	3.21159	4.33176	3.51809	-0.639174	-1.43571	-1.56644	-0.852907	-0.454456
1009	0.762521	37	23.5819	41.4727	97.6619	43.2398	39.1118	32.6594	32.4637	41.7059	31.8365	32.4648	30.582	26.8639	32.5273	70.4508	35.8856	37.0848	32.1506	28.7229	7.2474e-12	5.87055	5.54978	7.41916	7.2764	5.46153	5.54474	5.10844	4.77798	4.82394	4.88992	5.00378	5.23219	1.63761	-0.207031	-0.766958	-0.853239	-0.592187	1009;Filament-like plant protein 3 OS=Arabidopsis thaliana GN=FPP3 PE=2 SV=2; hypothetical protein
1010	-0.485583	3	142.671	153.693	100.134	87.2955	88.5161	92.2982	81.7604	94.7861	57.8845	55.2779	61.164	38.8034	148.182	93.7149	90.4072	88.2733	56.5812	49.9837	2.91001e-06	5.14408	5.23329	6.83095	7.14915	6.729	7.0237	6.46504	6.35115	6.37666	6.56185	6.29652	6.52271	1.80137	1.68767	1.21941	1.28057	1.22093	1010;UDP-GlcNAc:betaGal beta-1,3-N-acetylglucosaminyltransferase-like protein 1 OS=Rattus norvegicus GN=B3gntl1 PE=2 SV=1; hypothetical protein	1010;UDP-GlcNAc:betaGal beta-1,3-N-acetylglucosaminyltransferase-like protein 1 OS=Rattus norvegicus GN=B3gntl1 PE=2 SV=1; hypothetical protein	1010;UDP-GlcNAc:betaGal beta-1,3-N-acetylglucosaminyltransferase-like protein 1 OS=Rattus norvegicus GN=B3gntl1 PE=2 SV=1; hypothetical protein	1010;UDP-GlcNAc:betaGal beta-1,3-N-acetylglucosaminyltransferase-like protein 1 OS=Rattus norvegicus GN=B3gntl1 PE=2 SV=1; hypothetical protein	1010;UDP-GlcNAc:betaGal beta-1,3-N-acetylglucosaminyltransferase-like protein 1 OS=Rattus norvegicus GN=B3gntl1 PE=2 SV=1; hypothetical protein
1011	0.546368	21	241.715	296.408	436.388	551.512	353.035	340.083	353.494	237.597	214.173	221.989	255.982	282.071	269.061	493.95	346.559	295.545	218.081	269.027	8.35652e-07	4.75102	5.31849	6.61215	6.73151	7.01357	7.04118	6.7646	6.47354	6.01229	6.05514	6.36943	6.13896	1.63707	1.99262	1.58432	0.998958	1.21944
1014	0.55714	44	429.191	512.31	380.758	352.445	378.767	406.112	410.005	473.931	419.662	411.952	400.964	376.094	470.751	366.602	392.439	441.968	415.807	388.529	0.0430346	8.83655	8.78806	8.10055	7.66456	7.65334	7.37887	7.43144	7.67847	7.81186	7.52317	7.85705	7.46008	-0.929752	-1.2962	-1.25735	-1.14479	-1.15374		1014; hypothetical protein	1014; hypothetical protein	1014; hypothetical protein
1015	0.545479	23	109.656	123.198	170.599	163.985	163.652	203.766	185.163	192.1	157.735	190.402	164.237	173.123	116.427	167.292	183.709	188.632	174.068	168.68	0.0991917	5.7864	5.14961	5.84945	5.78757	6.22392	6.28677	6.78609	6.40715	6.55375	6.35111	6.79834	6.67563	0.350503	0.787342	1.12862	0.984425	1.26898
1017	0.871012	10	198.088	241.518	249.718	421.792	504.336	608.458	442.468	412.004	457.287	533.037	538.016	620.107	219.803	335.755	556.397	427.236	495.162	579.062	5.81252e-06	7.72166	7.77122	7.71211	7.8059	9.05611	9.20021	9.12467	8.99515	9.14425	9.14562	9.21584	9.21761	0.012563	1.38172	1.31347	1.3985	1.47028		1017; hypothetical protein	1017; hypothetical protein	1017; hypothetical protein	1017; hypothetical protein
1020	0.672652	23	101.402	119.539	178.017	180.302	166.74	232.875	201.996	169.351	183.783	166.711	147.247	147.005	110.471	179.159	199.808	185.674	175.247	147.126	0.00256859	5.42171	5.39065	5.9422	5.8773	6.12741	6.37369	5.96905	6.02622	5.51576	6.13147	5.91662	6.10329	0.503569	0.844366	0.591453	0.417433	0.60377
1022	0.417579	20	116.73	121.979	138.457	123.193	97.7794	117.148	85.3675	113.743	105.639	90.375	62.2966	47.0118	119.355	130.825	107.464	99.5555	98.0071	54.6542	0.000566019	7.86517	7.62515	6.70099	6.39238	6.58451	6.3045	6.45129	6.31748	6.3193	6.12042	6.25216	6.02949	-1.19847	-1.30065	-1.36077	-1.5253	-1.60433			1022; hypothetical protein	1022; hypothetical protein	1022; hypothetical protein
1023	0.9321	20	602.518	648.927	493.254	410.37	463.166	450.841	406.398	447.391	496.359	447.488	508.567	432.06	625.722	451.812	457.003	426.894	471.924	470.314	0.00074843	8.79088	8.63422	7.64691	7.06646	7.70768	7.12506	7.35669	7.22722	7.73118	7.50704	7.80776	7.56655	-1.35586	-1.29618	-1.4206	-1.09344	-1.0254			1023; hypothetical protein	1023; hypothetical protein	1023; hypothetical protein
1031	0.772941	10	292.416	300.068	425.262	475.638	418.908	604.908	539.859	634.435	510.83	786.614	622.966	763.381	296.242	450.45	511.908	587.147	648.722	693.174	1.23111e-12	5.90161	5.5613	6.76871	6.36293	6.72372	6.43662	6.66503	6.6903	7.4074	7.52362	7.53923	7.51358	0.834365	0.848714	0.946215	1.73405	1.79495				1031; hypothetical protein	1031; hypothetical protein
1036	0.685616	20	610.772	837.993	788.712	645.334	685.485	670.937	301.792	259.082	570.162	384.752	412.29	473.102	724.383	717.023	678.211	280.437	477.457	442.696	3.62148e-10	7.60903	7.79966	7.10911	6.78175	6.89381	6.88594	6.55015	6.34513	5.77205	5.8285	6.2578	6.35329	-0.758917	-0.814471	-1.25671	-1.90407	-1.3988			1036; hypothetical protein	1036; hypothetical protein	1036; hypothetical protein
1038	0.418008	18	149.745	164.671	314.001	242.306	321.128	280.445	228.448	198.419	273.504	220.673	198.217	296.249	157.208	278.154	300.786	213.434	247.089	247.233	3.22323e-05	6.75131	6.56046	6.66285	6.58831	7.33197	6.77932	6.84385	7.01429	6.78095	6.86766	6.71047	6.92717	-0.0303045	0.399757	0.273186	0.168418	0.162936
1040	-0.188412	12	356.087	372.035	320.183	270.861	294.368	312.394	289.769	318.481	332.836	339.564	305.82	333.56	364.061	295.522	303.381	304.125	336.2	319.69	0.413475	6.99921	6.25516	7.35985	7.24822	6.63031	6.63386	6.69054	6.76221	7.40061	7.12639	7.24995	6.963	0.676845	0.0049015	0.099186	0.636313	0.479291
1042	-0.286712	39	541.205	642.828	452.459	358.972	372.591	416.052	373.934	381.672	312.576	337.371	319.412	274.608	592.016	405.715	394.322	377.803	324.973	297.01	6.32734e-05	6.27281	6.32009	7.20113	7.21464	6.8326	6.78977	6.51127	6.59827	6.70115	6.68408	6.5915	6.60908	0.911438	0.51474	0.258321	0.396167	0.303839
1044	0.188588	8	38.9102	47.5717	79.1185	34.2655	62.7847	49.699	40.8802	60.6631	30.3893	32.4648	33.98	20.8941	43.2409	56.692	56.2419	50.7717	31.4271	27.437	0.159863	4.94864	4.82712	5.77977	5.59594	5.78122	5.41914	5.42496	5.6395	5.73523	5.46412	5.66841	5.65841	0.799968	0.712292	0.644344	0.711792	0.775526
1049	-0.434224	2	353.729	243.957	249.718	226.805	117.335	78.8085	123.843	156.713	157.735	130.737	147.247	117.902	298.843	238.261	98.0719	140.278	144.236	132.575	7.00256e-11	4.2563	4.23001	8.12188	8.12151	7.93367	7.9644	7.57116	7.6917	6.75669	7.01341	7.259	7.32257	3.87854	3.70588	3.38828	2.6419	3.04763	1049;Oxidoreductase family, NAD-binding Rossmann fold;Uncharacterized oxidoreductase yrbE OS=Bacillus subtilis GN=yrbE PE=3 SV=2; oxidoreductase	1049;Oxidoreductase family, NAD-binding Rossmann fold;Uncharacterized oxidoreductase yrbE OS=Bacillus subtilis GN=yrbE PE=3 SV=2; oxidoreductase	1049;Oxidoreductase family, NAD-binding Rossmann fold;Uncharacterized oxidoreductase yrbE OS=Bacillus subtilis GN=yrbE PE=3 SV=2; oxidoreductase	1049;Oxidoreductase family, NAD-binding Rossmann fold;Uncharacterized oxidoreductase yrbE OS=Bacillus subtilis GN=yrbE PE=3 SV=2; oxidoreductase	1049;Oxidoreductase family, NAD-binding Rossmann fold;Uncharacterized oxidoreductase yrbE OS=Bacillus subtilis GN=yrbE PE=3 SV=2; oxidoreductase
1051	0.140581	33	12.9701	8.53851	4.9449	2.44754	4.11703	2.12996	2.40472	2.52763	5.78845	3.071	6.796	6.71596	10.7543	3.69622	3.12349	2.46617	4.42972	6.75598	0.000476917	3.90994	4.1287	5.3632	4.46285	3.28566	3.8135	3.50773	2.84458	4.47769	4.46143	4.73253	4.70013	0.8937	-0.469744	-0.843167	0.450242	0.697006
1052	0.955403	41	7.07457	17.077	70.4649	36.7131	10.2926	5.67989	3.60708	5.05526	0	0	0	0	12.0758	53.589	7.98623	4.33117	0	0	1.12715e-81	5.29952	5.21125	8.32948	8.00321	4.56646	4.8559	4.03645	3.73976	4.082	3.45034	4.49618	4.26072	2.91096	-0.544204	-1.36728	-1.48921	-0.876936	1052; hypothetical protein		1052; hypothetical protein
1053	0.492046	40	0	4.87915	0	0	0	0	0	0	0	0	0	0	2.43957	0	0	0	0	0	0.107877	3.79526	4.06278	4.02209	3.34057	3.28169	2.59676	3.28313	3.24315	3.63205	3.09657	3.19023	3.92026	-0.247687	-0.989793	-0.665878	-0.564702	-0.373773
1054	0.744751	4	11.791	18.2968	25.9607	13.8694	11.3218	4.25992	1.20236	0	0	0.877427	0	0	15.0439	19.9151	7.79087	0.60118	0.438714	0	3.2587e-41	3.9599	3.50449	6.6311	5.90095	3.63168	3.88779	3.1917	3.58081	3.41732	2.75763	3.91787	3.17235	2.53383	0.0275325	-0.345946	-0.644721	-0.187088
1055	0.501327	4	166.252	125.638	140.93	67.7152	18.5266	21.2996	8.41652	7.58289	0	0.438714	1.13267	0	145.945	104.322	19.9131	7.9997	0.219357	0.566333	7.74399e-128	4.56593	5.5689	9.268	8.79522	4.34287	4.14604	3.64582	3.61423	3.69916	3.62158	4.22706	3.34154	3.96419	-0.822964	-1.43739	-1.40705	-1.28312	1055; hypothetical protein
1056	-0.152695	9	0	0	2.47245	0.815846	0	0	1.20236	0	1.44711	0	0	0.746218	0	1.64415	0	0.60118	0.723556	0.373109	0.659878	2.36721	2.03536	2.04256	2.02541	1.91436	2.00847	2.07954	1.91747	1.84929	2.093	2.19227	2.36062	-0.1673	-0.239867	-0.202775	-0.230139	0.075159
1057	0.69047	32	360.803	393.991	248.481	240.675	273.782	245.655	247.686	203.474	150.5	188.208	147.247	145.513	377.397	244.578	259.719	225.58	169.354	146.38	3.82379e-11	6.38158	6.47937	6.14284	6.05015	6.09824	6.47174	6.20008	6.10529	6.03517	5.8949	6.02525	6.21971	-0.333981	-0.145482	-0.277788	-0.46544	-0.307996
1058	0.611984	36	280.625	285.43	223.757	188.46	247.022	271.925	242.877	246.444	295.211	279.022	270.707	300.726	283.027	206.109	259.473	244.66	287.116	285.717	0.050854	8.06206	7.87443	7.17999	6.79074	7.42097	6.99373	7.31805	7.41573	7.38888	7.78971	7.68702	7.47368	-0.982884	-0.760896	-0.60136	-0.378953	-0.387897
1060	ND																					10.1351	10.0342	7.05068	7.02083	6.92447	6.57024	6.54406	6.38222	6.67036	6.89079	6.56414	6.54727	-3.04891	-3.3373	-3.62152	-3.30409	-3.52896	1060; hypothetical protein	1060; hypothetical protein	1060; hypothetical protein	1060; hypothetical protein	1060; hypothetical protein
1063	0.403925	36	476.355	442.783	461.112	361.42	418.908	416.762	454.492	423.378	455.84	484.779	477.985	402.212	459.569	411.266	417.835	438.935	470.309	440.098	0.606265	8.19761	8.03499	7.73935	7.67573	8.08972	7.73377	7.89043	7.68867	7.78931	7.66745	7.93542	7.36454	-0.408763	-0.204554	-0.326749	-0.387918	-0.466316
1069	-0.156865	44	259.401	224.441	249.718	208.041	242.905	242.105	236.865	286.886	264.821	351.41	237.86	232.074	241.921	228.879	242.505	261.875	308.116	234.967	7.52852e-05	8.6581	8.72566	7.53855	7.50876	7.42162	7.51597	7.815	7.56148	7.73818	7.66079	7.9104	7.85224	-1.16822	-1.22308	-1.00364	-0.992392	-0.810553	1069;Uncharacterised ACR, YagE family COG1723;Required for meiotic nuclear division protein 1 homolog OS=Mus musculus GN=Rmnd1 PE=2 SV=1; hypothetical protein	1069;Uncharacterised ACR, YagE family COG1723;Required for meiotic nuclear division protein 1 homolog OS=Mus musculus GN=Rmnd1 PE=2 SV=1; hypothetical protein	1069;Uncharacterised ACR, YagE family COG1723;Required for meiotic nuclear division protein 1 homolog OS=Mus musculus GN=Rmnd1 PE=2 SV=1; hypothetical protein
1071	0.306786	5	12.9701	7.31872	30.9057	13.8694	12.3511	0.709986	3.60708	7.58289	7.23556	4.38714	1.13267	2.23865	10.1444	22.3875	6.53054	5.59499	5.81135	1.68566	0.00132202	7.06941	7.26085	5.88036	5.95668	4.75469	4.77553	3.51026	3.0147	4.22292	3.35054	4.67009	4.80026	-1.24661	-2.40002	-3.90265	-3.3784	-2.42995	1071; hypothetical protein	1071; hypothetical protein	1071; hypothetical protein	1071; hypothetical protein	1071; hypothetical protein
1075	-0.754921	12	1697.9	1837	1829.61	1630.88	1404.94	1436.3	1263.68	1137.43	1241.62	1374.05	1381.85	1493.18	1767.45	1730.25	1420.62	1200.56	1307.84	1437.52	8.49579e-09	7.31811	7.30774	7.08147	7.06721	7.58987	7.39387	7.58445	7.5387	7.44639	7.31282	7.43331	7.33605	-0.238584	0.178942	0.248645	0.0666785	0.071749
1077	0.548091	50	186.297	202.485	182.961	264.334	199.676	254.885	191.175	161.768	246.009	223.305	261.646	246.252	194.391	223.648	227.28	176.472	234.657	253.949	0.224127	7.55728	7.59009	7.36598	7.68322	7.85187	7.86907	7.84781	7.52493	7.70845	7.85589	7.81563	7.81246	-0.049082	0.286787	0.11269	0.208488	0.240362
1079	ND																					6.20962	6.43539	6.55748	6.70675	6.85727	6.94051	6.73663	6.69491	6.48105	6.68278	6.49977	6.42809	0.309613	0.576386	0.393269	0.259415	0.141426
1080	-0.545143	3	883.143	972.17	645.31	650.229	409.644	288.964	446.075	360.187	424.004	397.475	413.423	411.166	927.656	647.77	349.304	403.131	410.739	412.295	2.29478e-09	4.67354	5.04964	6.34832	6.44232	6.28433	6.43989	5.96699	5.80562	5.7459	5.73727	5.95358	5.96454	1.53373	1.50052	1.02472	0.879995	1.09747	1080;NHL repeat;Sushi, von Willebrand factor type A, EGF and pentraxin domain-containing protein 1 OS=Mus musculus GN=Svep1 PE=1 SV=1; hypothetical protein
1081	-0.787553	39	446.877	540.366	362.214	382.632	337.596	285.414	393.172	353.868	315.47	323.332	318.279	273.862	493.621	372.423	311.505	373.52	319.401	296.071	0.00102844	6.10311	5.55283	6.5404	6.27335	6.72833	6.60878	6.72537	6.53855	6.77277	6.52208	6.54987	6.48158	0.578905	0.840586	0.803985	0.819452	0.687753
1082	0.674812	19	101.402	95.1434	114.969	129.72	146.155	134.187	153.902	125.118	108.533	125.472	101.94	117.902	98.2728	122.344	140.171	139.51	117.003	109.921	0.0748884	4.73832	5.27376	6.15281	6.36257	6.16851	6.3746	6.25888	6.40346	6.11684	6.25595	5.92177	6.31177	1.25165	1.26552	1.32513	1.18036	1.11073
1083	0.134255	47	122.626	134.177	119.914	114.218	144.096	138.447	105.808	131.437	91.168	140.827	96.2766	111.187	128.401	117.066	141.272	118.622	115.998	103.732	0.00102406	6.82956	7.058	5.26981	5.43728	4.73267	5.11774	4.95083	5.25287	5.25821	5.066	5.40674	5.45678	-1.59024	-2.01858	-1.84193	-1.78168	-1.51202	1083;MatE;Multidrug and toxin extrusion protein 2 OS=Mus musculus GN=Slc47a2 PE=1 SV=1; hypothetical protein	1083;MatE;Multidrug and toxin extrusion protein 2 OS=Mus musculus GN=Slc47a2 PE=1 SV=1; hypothetical protein	1083;MatE;Multidrug and toxin extrusion protein 2 OS=Mus musculus GN=Slc47a2 PE=1 SV=1; hypothetical protein	1083;MatE;Multidrug and toxin extrusion protein 2 OS=Mus musculus GN=Slc47a2 PE=1 SV=1; hypothetical protein	1083;MatE;Multidrug and toxin extrusion protein 2 OS=Mus musculus GN=Slc47a2 PE=1 SV=1; hypothetical protein
1086	-0.434627	35	254.685	264.694	278.151	215.383	251.139	201.636	280.15	227.487	273.504	244.802	220.87	194.763	259.689	246.767	226.387	253.818	259.153	207.816	0.77959	6.39131	6.03753	7.42062	7.59976	7.21828	7.5923	7.33126	7.26021	7.13564	7.10163	7.14173	7.38799	1.29577	1.19087	1.08132	0.904217	1.05044
1088	0.268775	33	307.744	243.957	175.544	123.193	143.067	161.877	129.855	169.351	127.346	140.388	105.338	64.1748	275.851	149.368	152.472	149.603	133.867	84.7564	5.36208e-10	7.07365	6.9459	7.66169	7.11512	6.88935	6.00767	6.68084	6.55363	6.89557	6.85517	6.9629	6.40172	0.378626	-0.561267	-0.392544	-0.134407	-0.327471
1091	-0.251123	27	239.356	278.111	299.167	245.57	149.242	114.308	147.89	130.173	151.947	148.285	188.023	184.316	258.734	272.368	131.775	139.032	150.116	186.169	6.89124e-05	4.63755	4.11991	6.68733	6.47731	6.81661	6.67687	6.33897	6.18439	5.81032	5.3104	5.94041	6.16932	2.20359	2.36801	1.88295	1.18163	1.67613	1091; hypothetical protein	1091; hypothetical protein	1091; hypothetical protein
1093	0.391149	32	369.057	331.782	494.49	497.666	317.011	186.016	342.672	237.597	261.927	140.388	160.839	86.5613	350.419	496.078	251.514	290.135	201.158	123.7	2.34991e-08	5.88607	5.24069	5.85718	5.74935	6.02316	6.07753	5.70682	5.69786	4.91538	5.04157	5.31417	5.43226	0.239885	0.486969	0.138958	-0.584899	-0.190161
1094	-0.373337	3	161.536	179.309	116.205	80.7687	83.3698	95.1382	116.629	140.284	127.346	120.208	74.7559	75.3681	170.422	98.487	89.254	128.456	123.777	75.062	0.000214945	4.64569	4.5558	7.18563	6.81698	5.87181	5.53018	5.63432	5.71206	5.63026	5.54631	5.65915	5.59265	2.40056	1.10025	1.07245	0.987538	1.02515	1094; hypothetical protein		1094; hypothetical protein		1094; hypothetical protein
1095	0.205906	12	374.952	340.32	378.285	335.313	311.865	345.053	323.435	345.022	299.552	342.197	342.065	371.617	357.636	356.799	328.459	334.228	320.874	356.841	0.386679	7.74339	7.64202	8.14541	7.97339	7.87176	7.4993	7.45298	7.71125	7.82126	7.74946	7.70086	7.70702	0.366691	-0.007172	-0.11059	0.092655	0.011234
1101	0.0101333	8	235.819	215.902	224.993	145.221	188.354	260.565	210.413	237.597	183.783	244.364	210.676	219.388	225.861	185.107	224.46	224.005	214.073	215.032	0.624023	6.85852	6.58117	7.16823	6.74916	7.08571	6.74987	7.09827	7.12777	7.4065	7.39231	7.64639	7.2688	0.23885	0.19794	0.393175	0.679561	0.73775
1102	0.585237	32	479.892	479.376	356.033	304.311	310.836	353.573	341.47	322.273	376.249	454.507	305.82	353.707	479.634	330.172	332.204	331.871	415.378	329.764	5.38752e-12	8.14144	8.1709	8.11801	8.11622	7.93859	7.69959	7.84919	7.88537	8.13654	8.08269	7.79117	7.87455	-0.0390565	-0.337082	-0.288892	-0.046554	-0.323313
1109	0.215061	26	253.506	267.133	254.663	170.512	216.144	183.886	242.877	285.622	199.701	239.099	181.227	159.691	260.319	212.587	200.015	264.249	219.4	170.459	0.00186751	6.79383	6.74346	6.72555	6.76197	6.11631	5.86989	5.72803	5.78918	5.97846	5.99744	5.74011	6.03431	-0.0248835	-0.775545	-1.01004	-0.7807	-0.881434			1109; hypothetical protein
1111	0.298188	3	28.2983	81.7257	51.9215	28.5546	6.17554	3.54993	14.4283	27.8039	26.048	69.3168	40.776	31.3412	55.012	40.2381	4.86274	21.1161	47.6824	36.0586	3.96755e-14	5.31709	5.17841	7.27381	7.2034	5.3735	5.23845	4.61303	4.84382	6.4645	6.62057	6.47576	6.45765	1.99086	0.0582245	-0.519327	1.29479	1.21896	1111; hypothetical protein			1111; hypothetical protein	1111; hypothetical protein
1116	0.0198941	36	90.7904	104.902	126.095	70.9786	94.6917	119.988	103.403	107.424	83.9325	110.117	88.3479	116.41	97.846	98.5368	107.34	105.414	97.0248	102.379	0.727604	7.72397	7.78338	7.1718	6.86146	7.02067	6.94569	7.23169	7.11039	7.31633	7.32818	7.24736	7.33097	-0.737049	-0.770496	-0.582636	-0.431423	-0.464509
1118	-0.738948	3	373.773	452.541	258.371	147.668	273.782	240.685	277.745	274.248	186.677	224.621	208.411	191.032	413.157	203.02	257.234	275.996	205.649	199.721	2.72214e-05	6.17361	6.32726	7.27958	7.09475	7.54457	7.15424	7.4583	7.39255	7.61108	7.44708	7.62112	7.59591	0.936726	1.09897	1.17498	1.27864	1.35808			1118; hypothetical protein	1118; hypothetical protein	1118; hypothetical protein
1122	0.184952	24	365.52	397.65	269.497	235.779	288.192	444.451	348.684	477.722	360.331	458.895	379.443	401.465	381.585	252.638	366.322	413.203	409.613	390.454	6.83379e-08	9.48382	9.5585	6.50021	6.39817	6.38362	6.51143	7.10952	7.19782	7.43759	7.68815	7.19175	7.42369	-3.07197	-3.07364	-2.36749	-1.95829	-2.21344	1122;Nucleotide-sugar transporter; hypothetical protein	1122;Nucleotide-sugar transporter; hypothetical protein	1122;Nucleotide-sugar transporter; hypothetical protein	1122;Nucleotide-sugar transporter; hypothetical protein	1122;Nucleotide-sugar transporter; hypothetical protein
1125	0.38563	32	273.55	319.584	199.032	185.197	250.109	291.094	239.27	265.401	209.831	253.577	250.319	261.923	296.567	192.115	270.602	252.335	231.704	256.121	0.130312	7.41859	7.23699	6.50025	6.37075	6.95149	7.01978	7.45815	7.05668	7.49315	7.50361	7.48393	7.34806	-0.892294	-0.342157	-0.0703725	0.170588	0.0882065
1131	0.343365	37	218.133	225.661	247.245	241.49	244.963	226.486	211.615	298.26	167.865	206.634	177.829	127.603	221.897	244.368	235.724	254.938	187.25	152.716	0.014731	7.741	7.85861	7.58369	7.70446	7.05541	7.1383	6.79957	6.84936	6.28226	6.70325	6.22713	7.03116	-0.15573	-0.702947	-0.975343	-1.30705	-1.17066
1132	0.532636	36	346.654	341.54	299.167	244.754	282.016	296.774	286.162	322.273	306.788	339.126	286.564	289.533	344.097	271.96	289.395	304.217	322.957	288.049	0.52451	8.49841	8.45703	7.70546	7.80856	7.63144	7.70327	7.6293	7.69994	7.28452	7.58266	7.57573	7.71641	-0.720709	-0.810367	-0.813103	-1.04413	-0.83165
1134	0.881019	20	394.997	419.607	254.663	220.278	252.168	262.695	242.877	272.984	247.456	301.396	252.584	310.427	407.302	237.47	257.431	257.93	274.426	281.506	0.00267184	7.16645	6.87434	5.11312	4.95696	5.63448	5.28887	5.76772	5.66767	6.3022	6.22192	5.9131	5.98206	-1.98535	-1.55872	-1.30269	-0.758328	-1.07281	1134;Dual specificity phosphatase, catalytic domain;Dual specificity phosphatase 28 OS=Mus musculus GN=Dusp28 PE=1 SV=1; dual specificity phosphatase		1134;Dual specificity phosphatase, catalytic domain;Dual specificity phosphatase 28 OS=Mus musculus GN=Dusp28 PE=1 SV=1; dual specificity phosphatase		1134;Dual specificity phosphatase, catalytic domain;Dual specificity phosphatase 28 OS=Mus musculus GN=Dusp28 PE=1 SV=1; dual specificity phosphatase
1135	-0.194774	13	100.223	79.2861	86.5358	79.9529	148.213	148.387	163.521	178.198	102.745	154.427	151.777	158.945	89.7546	83.2444	148.3	170.859	128.586	155.361	3.5165e-05	6.41755	6.74252	5.44037	5.35677	5.14754	5.26788	5.97028	5.90455	5.71277	5.99373	5.93216	6.12814	-1.18146	-1.37233	-0.642619	-0.726785	-0.549886	1135; hypothetical protein
1136	-0.130021	35	179.223	234.199	231.174	149.3	145.125	193.116	204.401	216.112	137.476	180.311	161.971	176.854	206.711	190.237	169.121	210.257	158.893	169.412	0.775694	6.28732	6.25791	8.35474	8.30829	7.41446	7.41864	6.95764	7.09521	7.3948	7.35317	7.33433	7.39348	2.0589	1.14393	0.75381	1.10137	1.09129	1136;Tetratricopeptide repeat; hypothetical protein	1136;Tetratricopeptide repeat; hypothetical protein		1136;Tetratricopeptide repeat; hypothetical protein	1136;Tetratricopeptide repeat; hypothetical protein
1137	-0.0297409	12	279.446	276.892	259.607	147.668	197.617	221.516	265.721	275.512	211.278	238.222	208.411	162.676	278.169	203.638	209.567	270.617	224.75	185.543	0.274303	6.79567	6.85819	7.15567	7.12448	7.14114	6.70437	6.91354	6.99157	7.30256	7.05676	6.89498	6.49865	0.313144	0.095822	0.125623	0.352727	-0.130118
1140	-0.0812305	12	215.775	187.847	173.072	207.225	199.676	188.146	194.782	183.253	153.394	173.292	177.829	177.6	201.811	190.148	193.911	189.018	163.343	177.714	0.826818	6.40854	6.45692	6.40903	6.64651	6.59504	6.84435	7.28946	6.92021	6.71825	6.72834	6.88368	6.73552	0.0950405	0.286965	0.67211	0.290569	0.37687
1145	0.0128955	9	149.745	102.462	148.347	123.193	147.184	168.977	145.485	151.658	118.663	164.518	124.593	152.229	126.104	135.77	158.08	148.572	141.59	138.411	0.967292	6.81902	6.82565	6.81891	6.72827	6.69787	6.70103	6.68499	6.93698	6.90468	7.00166	6.95296	6.98642	-0.0487435	-0.122882	-0.0113475	0.130833	0.147357
1149	0.148936	36	1.1791	0	0	0	2.05851	0	0	0	0	0.877427	1.13267	0	0.589548	0	1.02926	0	0.438714	0.566333	0.918188	5.43569	5.28048	4.88551	4.31391	4.9939	4.82678	5.02238	4.6701	4.76279	4.38108	4.59941	4.97024	-0.758376	-0.447749	-0.511846	-0.786148	-0.573261
1150	0.794752	20	232.282	241.518	171.835	163.985	149.242	159.037	170.735	190.836	169.312	207.512	197.084	206.702	236.9	167.91	154.14	180.786	188.412	201.893	0.00115287	7.46057	7.57301	6.50913	6.10504	6.02808	5.59423	6.06529	5.58067	6.62184	6.61455	6.17172	6.31976	-1.2097	-1.70563	-1.69381	-0.898595	-1.27105			1150;RNA pseudouridylate synthase;Uncharacterized RNA pseudouridine synthase ytzG OS=Bacillus subtilis GN=ytzG PE=3 SV=2; hypothetical protein		1150;RNA pseudouridylate synthase;Uncharacterized RNA pseudouridine synthase ytzG OS=Bacillus subtilis GN=ytzG PE=3 SV=2; hypothetical protein
1155	0.0736924	8	644.965	614.773	653.964	728.55	724.597	789.505	643.262	491.624	821.959	659.387	666.008	785.768	629.869	691.257	757.051	567.443	740.673	725.888	0.0562995	7.33103	7.19448	8.5039	8.1663	8.04805	7.76927	7.90204	7.83154	7.80574	7.72272	7.75062	7.65367	1.07234	0.645902	0.60403	0.50147	0.439383
1160	0.947579	10	374.952	398.87	459.876	369.578	545.506	647.507	642.06	788.621	761.181	833.556	825.713	1002.92	386.911	414.727	596.507	715.34	797.368	914.315	3.46774e-18	7.69854	7.76797	8.01882	7.53352	8.43225	8.1564	8.52004	8.53084	8.67164	8.85477	8.92465	8.95088	0.042913	0.561067	0.792184	1.02995	1.20451				1160;FKBP-type peptidyl-prolyl cis-trans isomerase;Probable FKBP-type peptidyl-prolyl cis-trans isomerase 7, chloroplastic OS=Arabidopsis thaliana GN=At5g13410 PE=1 SV=1; hypothetical protein	1160;FKBP-type peptidyl-prolyl cis-trans isomerase;Probable FKBP-type peptidyl-prolyl cis-trans isomerase 7, chloroplastic OS=Arabidopsis thaliana GN=At5g13410 PE=1 SV=1; hypothetical protein
1161	-0.281933	37	61.313	79.2861	108.788	129.72	79.2528	108.628	113.022	90.9947	89.7209	115.382	104.205	107.455	70.2996	119.254	93.9403	102.008	102.551	105.83	0.0299665	6.65431	6.62252	6.35815	6.51232	6.12062	6.3014	6.03383	5.92829	5.90408	5.91455	6.22856	6.1864	-0.203176	-0.427404	-0.65735	-0.7291	-0.43093
1165	ND																					6.9751	7.08099	7.01356	7.06604	7.76548	7.34422	7.4763	7.17569	7.72417	7.4409	7.47858	7.33642	0.01176	0.526811	0.297957	0.554498	0.379456
1166	-0.729832	39	299.49	373.255	233.647	190.092	232.612	247.785	228.448	221.168	159.182	185.576	181.227	167.153	336.373	211.869	240.199	224.808	172.379	174.19	0.000174428	6.7115	6.28077	7.13931	7.06299	7.1048	6.96257	6.74523	6.45393	7.34231	7.15528	7.24875	6.90962	0.605015	0.537553	0.103446	0.752663	0.583048
1170	0.978841	48	222.849	169.55	7.41736	13.8694	11.3218	12.0698	26.4519	24.0125	33.2836	15.355	15.8573	6.71596	196.2	10.6434	11.6958	25.2322	24.3193	11.2866	3.14806e-35	8.37837	8.24932	5.02543	5.32611	5.42416	5.40237	6.82685	6.59398	5.82082	5.45354	5.46749	4.90264	-3.13807	-2.90058	-1.60343	-2.67667	-3.12878	1170; hypothetical protein	1170; hypothetical protein	1170; hypothetical protein	1170; hypothetical protein	1170; hypothetical protein
1172	-0.651287	8	518.802	442.783	372.104	347.55	348.918	398.302	381.148	314.69	370.461	395.72	374.912	318.635	480.792	359.827	373.61	347.919	383.09	346.774	0.15999	6.33246	6.37123	7.12262	6.89503	7.44819	6.97023	7.01018	7.05332	7.16697	7.02493	7.01487	6.8108	0.65698	0.857365	0.679906	0.744106	0.560992
1173	0.315327	19	49.522	50.0113	49.449	59.5568	65.8725	61.7688	73.3439	56.8717	59.3316	50.0134	45.3066	49.9966	49.7666	54.5029	63.8206	65.1078	54.6725	47.6516	0.659575	5.6707	5.87197	6.80615	6.38577	6.90592	6.45889	6.69468	6.7688	7.03588	6.54298	6.75804	6.64171	0.824631	0.911074	0.960409	1.0181	0.928543
1175	0.179368	36	306.565	298.848	320.183	196.619	267.607	255.595	246.484	271.72	235.879	312.364	260.513	262.669	302.706	258.401	261.601	259.102	274.122	261.591	0.230382	7.96257	7.87729	7.35684	7.37842	7.52243	7.34856	7.4832	7.35422	7.83104	7.33211	7.43973	7.50589	-0.552299	-0.484439	-0.501221	-0.338356	-0.447121
1181	ND		0	0	0	0	0	0	0	0	0	0	0	0	0	0	0	0	0	0	0.996254	3.40747	3.43472	3.10201	2.87709	3.10046	2.87442	3.39899	2.98645	2.98808	2.98192	3.23296	3.48911	-0.431544	-0.433654	-0.228371	-0.436094	-0.060058
1186	0.442405	21	345.475	369.595	432.679	471.559	443.61	445.161	440.064	346.285	412.427	375.978	413.423	549.217	357.535	452.119	444.386	393.174	394.202	481.32	0.0998605	6.23939	5.78663	7.61015	7.82153	7.78576	7.90291	7.91798	7.97362	7.86975	8.12419	8.20107	8.08064	1.70283	1.83133	1.93279	1.98396	2.12785			1186; hypothetical protein	1186; hypothetical protein	1186; hypothetical protein
1192	-0.203131	23	8.25367	12.1979	19.7796	6.52677	14.4096	13.4897	16.833	7.58289	14.4711	15.7937	14.7247	12.6857	10.2258	13.1532	13.9497	12.208	15.1324	13.7052	0.990837	5.00142	3.69671	4.83426	5.1879	4.87828	5.22781	5.24794	5.21008	5.07133	4.70279	4.7844	5.37828	0.662013	0.70398	0.879945	0.537996	0.732273
1193	-0.202171	9	310.102	325.683	315.238	323.075	320.099	316.654	281.352	289.414	308.235	333.861	296.758	345.499	317.893	319.156	318.376	285.383	321.048	321.129	0.972464	7.36391	7.21305	7.10786	7.27693	7.47528	7.23357	7.1157	7.27562	7.21067	7.18938	7.20976	6.92098	-0.096087	0.0659405	-0.092821	-0.0884605	-0.22311
1194	0.418111	29	286.52	193.946	274.442	476.454	502.278	585.739	437.659	283.095	458.734	438.714	506.302	577.573	240.233	375.448	544.008	360.377	448.724	541.937	4.3752e-08	6.91731	7.02844	6.35346	6.22208	7.53218	7.44423	7.38625	7.62165	7.60636	7.6998	7.74946	7.49151	-0.685104	0.51533	0.531075	0.680203	0.647609
1195	0.465926	28	1594.14	1260.04	887.61	1191.14	1255.69	1267.33	1088.14	936.487	1412.38	1214.8	1535.89	1777.49	1427.09	1039.37	1261.51	1012.31	1313.59	1656.69	0.000108905	9.36081	9.14197	8.56427	7.98679	9.64073	9.04145	9.66854	9.54077	10.1808	9.76594	10.0486	9.80974	-0.975857	0.089699	0.353264	0.721974	0.677774
1196	0.590566	39	21.2237	34.154	45.7404	19.5803	13.3803	17.7497	22.8448	24.0125	14.4711	32.9035	18.1227	23.1328	27.6889	32.6603	15.565	23.4287	23.6873	20.6277	3.57352e-05	4.09086	4.14024	6.13969	5.57888	4.38938	3.78293	4.25419	4.16107	3.86858	4.13237	4.16365	4.13517	1.74374	-0.0293945	0.0920785	-0.115077	0.0338605
1197	0.587839	50	308.923	274.452	310.293	358.156	333.479	353.573	355.898	278.039	324.153	334.739	351.126	394.003	291.688	334.225	343.526	316.969	329.446	372.565	0.717381	6.18806	6.32355	6.56293	6.84538	6.97891	7.21479	7.16022	6.79648	6.56253	6.78366	6.75796	6.85718	0.448353	0.841049	0.722551	0.417294	0.55177
1201	0.579795	4	37.7311	35.3738	44.5041	13.0535	6.17554	2.83994	3.60708	1.26382	0	0	0	0.746218	36.5524	28.7788	4.50774	2.43545	0	0.373109	1.81563e-67	3.8325	3.61446	6.90416	6.37702	3.13471	3.35522	2.81832	2.72109	2.84619	2.57502	3.08797	3.09419	2.91711	-0.478512	-0.953773	-1.01287	-0.632403	1201; hypothetical protein
1202	0.435616	4	61.313	56.1102	49.449	28.5546	11.3218	7.09986	1.20236	2.52763	0	0	1.13267	0.746218	58.7116	39.0018	9.21085	1.865	0	0.939442	1.10177e-95	4.42584	4.66607	8.02477	8.02107	4.39269	4.5902	3.62205	3.14673	3.78347	2.79029	4.0342	4.2304	3.47696	-0.0545145	-1.16157	-1.25908	-0.413658	1202; hypothetical protein
1203	0.714613	50	445.698	456.2	494.49	451.163	450.815	492.02	480.944	451.182	548.455	480.83	604.844	704.43	450.949	472.827	471.418	466.063	514.643	654.637	0.0290338	8.03069	7.84741	8.05063	8.16578	8.26497	8.04535	8.06331	8.22973	8.35107	8.10317	8.24533	8.47604	0.16915	0.216109	0.207469	0.28807	0.421632
1204	0.36075	32	183.939	209.803	171.835	135.43	150.272	163.297	123.843	125.118	133.134	115.82	109.869	85.8151	196.871	153.633	156.784	124.48	124.477	97.8419	3.78338e-07	5.75796	5.69949	5.85672	6.02857	5.95669	5.97742	5.70172	5.8975	5.84205	5.48067	5.62821	5.51492	0.213914	0.238326	0.070886	-0.0673695	-0.157163
1205	-0.139238	9	205.163	162.232	234.883	188.46	253.197	230.036	203.199	173.143	177.995	231.202	217.472	238.79	183.697	211.672	241.616	188.171	204.598	228.131	0.358908	7.5493	7.51774	6.66375	7.00495	7.27158	7.47213	7.18878	7.11096	7.4404	7.5683	7.25417	7.22007	-0.699168	-0.161661	-0.383653	-0.0291675	-0.296399
1210	0.402707	43	96.6858	82.9455	124.859	88.1114	117.335	171.817	193.58	212.321	276.398	529.089	311.483	396.242	89.8157	106.485	144.576	202.95	402.744	353.863	2.02431e-17	8.23774	8.11513	10.8178	10.5208	9.18568	8.9075	9.62223	9.63833	10.3814	10.3157	10.5122	10.3108	2.49287	0.870159	1.45385	2.17209	2.2351	1210; hypothetical protein		1210; hypothetical protein	1210; hypothetical protein	1210; hypothetical protein
1214	-0.0292208	32	10.6119	12.1979	9.88981	7.34261	11.3218	3.54993	10.8212	1.26382	13.024	14.0388	7.92866	14.1781	11.4049	8.61621	7.43588	6.04253	13.5314	11.0534	0.43736	3.81277	3.73202	3.24074	3.32873	3.58765	3.48281	3.47098	3.65667	3.39485	3.35272	3.55367	3.64783	-0.487659	-0.237162	-0.208572	-0.398611	-0.171647
1215	-0.611525	8	353.729	362.277	320.183	283.099	297.455	323.754	300.59	291.941	289.422	279.461	243.523	285.055	358.003	301.641	310.605	296.266	284.441	264.289	0.34831	6.61174	6.68579	7.68421	7.54428	7.67723	7.49122	7.71069	7.58934	7.68841	7.6035	7.3879	7.3709	0.965478	0.93546	1.00125	0.99719	0.730631			1215;SUMO-activating enzyme subunit 1 OS=Xenopus laevis GN=sae1 PE=2 SV=1; hypothetical protein; K10684 ubiquitin-like 1-activating enzyme E1 A [EC:6.3.2.19]
1216	0.633141	9	690.95	816.037	676.216	722.839	788.411	917.302	818.807	681.196	664.224	711.594	766.815	841.734	753.494	699.528	852.857	750.002	687.909	804.275	0.644826	8.30858	8.4305	8.07578	8.33441	8.29653	8.52216	8.35107	8.17979	8.26671	8.3486	8.03824	8.32929	-0.164444	0.0398045	-0.10411	-0.061888	-0.185771
1217	0.456412	19	281.804	330.562	339.962	359.788	357.152	356.413	371.529	376.617	298.105	350.532	309.218	286.548	306.183	349.875	356.783	374.073	324.319	297.883	0.0424019	5.80948	5.88744	6.83649	6.5891	6.94244	6.87575	6.85024	6.79065	6.89196	6.7051	6.7224	6.6256	0.864332	1.06063	0.971979	0.95007	0.825539		1217; hypothetical protein
1218	0.203913	27	343.117	320.804	379.521	249.649	359.211	341.503	352.291	356.396	244.562	273.757	275.238	298.487	331.96	314.585	350.357	354.344	259.16	286.863	0.379167	4.66803	4.72249	6.61422	6.38189	6.92499	6.76928	6.78369	6.85625	6.41345	6.34952	6.48233	6.50089	1.80279	2.15187	2.12471	1.68622	1.79635	1218;Transmembrane amino acid transporter protein;Putative amino acid permease C1685.07c OS=Schizosaccharomyces pombe GN=SPBC1685.07c PE=2 SV=1; hypothetical protein	1218;Transmembrane amino acid transporter protein;Putative amino acid permease C1685.07c OS=Schizosaccharomyces pombe GN=SPBC1685.07c PE=2 SV=1; hypothetical protein	1218;Transmembrane amino acid transporter protein;Putative amino acid permease C1685.07c OS=Schizosaccharomyces pombe GN=SPBC1685.07c PE=2 SV=1; hypothetical protein	1218;Transmembrane amino acid transporter protein;Putative amino acid permease C1685.07c OS=Schizosaccharomyces pombe GN=SPBC1685.07c PE=2 SV=1; hypothetical protein	1218;Transmembrane amino acid transporter protein;Putative amino acid permease C1685.07c OS=Schizosaccharomyces pombe GN=SPBC1685.07c PE=2 SV=1; hypothetical protein
1219	0.643857	8	382.027	324.463	428.97	398.133	391.118	340.793	370.327	350.077	331.389	306.222	292.228	292.518	353.245	413.552	365.956	360.202	318.805	292.373	0.148788	6.77488	6.81925	7.95687	7.96442	7.70936	7.66867	7.50327	7.46292	7.29918	7.21751	7.15707	7.31797	1.16358	0.891951	0.686032	0.46128	0.440458	1219;PAP_fibrillin; hypothetical protein
1224	0.647974	18	112.014	134.177	196.56	272.493	216.144	187.436	180.354	163.032	202.596	150.918	151.777	147.751	123.095	234.526	201.79	171.693	176.757	149.764	0.0148457	5.71666	5.77104	6.35134	6.50808	5.67566	5.8175	5.52708	5.45798	5.55572	5.60208	5.56776	5.27556	0.685864	0.0027335	-0.251318	-0.164949	-0.32219
1225	0.522072	19	127.342	132.957	222.521	141.141	183.208	167.557	155.104	150.394	109.98	107.924	83.8173	76.8605	130.15	181.831	175.382	152.749	108.952	80.3389	0.000155132	5.9497	5.74402	7.08256	6.75051	7.42598	6.69076	6.77119	6.59647	6.77487	6.48771	6.6792	6.57621	1.06968	1.21151	0.836966	0.784432	0.780842
1230	0.841506	42	81.3576	47.5717	101.371	145.221	209.968	252.045	224.841	284.358	219.961	289.551	254.85	273.116	64.4646	123.296	231.007	254.6	254.756	263.983	1.32662e-17	5.05143	5.21108	5.7096	5.35701	6.27593	6.18845	6.21386	6.09646	6.35952	6.26882	6.16615	6.00963	0.402052	1.10094	1.02391	1.18292	0.956638		1230; hypothetical protein	1230; hypothetical protein	1230; hypothetical protein
1237	-0.567226	35	258.222	225.661	218.812	142.773	185.266	196.666	181.556	198.419	150.5	177.24	169.9	147.751	241.941	180.793	190.966	189.988	163.87	158.826	0.295898	6.67117	6.73018	7.77222	8.16412	7.37128	7.9776	7.46805	7.11943	7.40963	7.37234	7.44376	7.60432	1.26749	0.973764	0.59306	0.690313	0.823362
1238	-0.309313	8	148.566	148.814	118.678	92.1906	104.984	122.118	114.224	133.964	137.476	137.756	135.92	129.096	148.69	105.434	113.551	124.094	137.616	132.508	0.518656	6.36131	6.37649	7.15207	7.13835	7.11944	7.1362	7.53132	7.30679	7.34527	7.34616	7.47671	7.57254	0.776315	0.758918	1.05016	0.976815	1.15572			1238; hypothetical protein		1238; hypothetical protein
1241	0.318315	33	258.222	230.54	128.568	101.165	90.5746	92.2982	80.5581	75.8289	85.3796	95.2009	89.4806	97.0084	244.381	114.866	91.4364	78.1935	90.2902	93.2445	7.58872e-16	7.05817	7.05461	7.65044	7.76321	6.21897	6.00721	6.34528	6.34014	6.7705	6.58291	6.80169	6.06826	0.65043	-0.9433	-0.713679	-0.379687	-0.621415
1243	ND																					6.2939	6.42893	8.52662	8.07812	6.85757	6.44056	6.7725	6.70585	6.71302	6.67722	6.37538	6.10199	1.94096	0.287656	0.377765	0.333706	-0.122726	1243; hypothetical protein
1244	-0.811933	35	402.072	419.607	327.6	341.024	284.075	308.844	315.018	317.218	260.48	318.067	277.503	339.529	410.839	334.312	296.459	316.118	289.274	308.516	2.06838e-05	6.16867	6.17296	7.47403	7.50625	7.51032	7.17201	7.30409	7.2969	7.41282	7.33285	7.42022	7.4507	1.31933	1.17035	1.12968	1.20202	1.26465	1244; hypothetical protein		1244; hypothetical protein	1244; hypothetical protein	1244; hypothetical protein
1247	0.949628	43	389.102	348.859	1065.63	1280.06	1335.98	1404.35	1230.01	1415.47	834.983	862.95	808.723	1036.5	368.98	1172.84	1370.16	1322.74	848.967	922.61	7.02982e-37	6.66919	6.90508	8.72522	8.98719	8.79195	9.13121	8.66924	8.79977	8.34601	8.55831	8.29174	8.47185	2.06907	2.17444	1.94737	1.66502	1.59466	1247;Pyridoxal-phosphate dependent enzyme;Cysteine synthase OS=Staphylococcus epidermidis (strain ATCC 35984 / RP62A) GN=cysK PE=3 SV=1; CYS3; cysteine synthase (EC:2.5.1.47)	1247;Pyridoxal-phosphate dependent enzyme;Cysteine synthase OS=Staphylococcus epidermidis (strain ATCC 35984 / RP62A) GN=cysK PE=3 SV=1; CYS3; cysteine synthase (EC:2.5.1.47)	1247;Pyridoxal-phosphate dependent enzyme;Cysteine synthase OS=Staphylococcus epidermidis (strain ATCC 35984 / RP62A) GN=cysK PE=3 SV=1; CYS3; cysteine synthase (EC:2.5.1.47)	1247;Pyridoxal-phosphate dependent enzyme;Cysteine synthase OS=Staphylococcus epidermidis (strain ATCC 35984 / RP62A) GN=cysK PE=3 SV=1; CYS3; cysteine synthase (EC:2.5.1.47)	1247;Pyridoxal-phosphate dependent enzyme;Cysteine synthase OS=Staphylococcus epidermidis (strain ATCC 35984 / RP62A) GN=cysK PE=3 SV=1; CYS3; cysteine synthase (EC:2.5.1.47)
1248	-0.430659	35	465.743	522.069	666.326	502.561	426.112	403.982	413.612	427.17	280.74	308.854	276.37	261.923	493.906	584.443	415.047	420.391	294.797	269.147	9.81034e-09	6.7328	6.87976	7.82188	7.75089	7.98447	7.63663	7.66657	7.62836	7.88697	7.76765	7.9457	8.04017	0.9801	1.00427	0.841181	1.02103	1.18666				1248; hypothetical protein	1248; hypothetical protein
1249	-0.0786478	36	377.311	435.464	356.033	359.788	406.557	510.48	369.124	434.752	421.109	441.785	477.985	429.076	406.387	357.911	458.518	401.938	431.447	453.53	0.390138	7.66078	7.74761	7.17653	7.03111	7.11316	7.19969	6.81171	6.79633	6.87118	6.70205	6.96296	6.97784	-0.600379	-0.547774	-0.900174	-0.917582	-0.733798
1252	-0.398376	12	326.61	324.463	264.552	202.33	328.333	348.603	268.126	232.542	211.278	202.247	241.258	299.234	325.536	233.441	338.468	250.334	206.763	270.246	0.0115193	7.53847	7.38692	7.56443	7.21225	7.43715	7.5321	7.6677	7.59167	8.20448	7.87387	7.92596	7.897	-0.07435	0.021936	0.166991	0.576484	0.448786
1254	0.554886	35	518.802	526.948	789.948	497.666	339.655	270.505	393.172	412.004	389.273	388.262	361.32	333.56	522.875	643.807	305.08	402.588	388.767	347.44	0.000573652	5.61972	5.93218	8.63897	8.36009	7.6121	7.41161	6.69053	6.81996	6.13075	6.46752	6.79583	6.89354	2.72358	1.73591	0.979296	0.523185	1.06873	1254;Chalcone-flavanone isomerase; hypothetical protein	1254;Chalcone-flavanone isomerase; hypothetical protein
1255	0.474269	36	745.188	740.411	697.232	832.163	751.358	694.367	735.844	673.614	732.238	726.949	642.222	665.627	742.8	764.697	722.862	704.729	729.594	653.924	0.0234043	8.80325	9.02787	8.14874	8.75977	8.24834	8.83459	8.1973	8.28286	7.9002	8.32304	7.87213	8.12956	-0.461304	-0.374094	-0.67548	-0.803943	-0.914711
1268	0.1544	50	221.67	215.902	227.466	336.129	308.777	241.395	286.162	256.555	302.446	284.286	282.034	324.605	218.786	281.797	275.086	271.358	293.366	303.319	0.66354	6.495	6.34463	6.58746	6.56222	6.34401	6.87084	7.11522	6.33725	6.47572	6.82022	6.84331	6.71918	0.155031	0.187613	0.30642	0.228156	0.361435
1274	0.572539	21	81.3576	53.6706	134.749	88.9272	98.8087	107.918	134.664	113.743	89.7209	100.904	96.2766	111.933	67.5141	111.838	103.363	124.204	95.3125	104.105	0.0209176	5.86982	5.71149	7.11702	6.76273	7.58735	6.98445	7.32964	7.30821	7.30563	7.12678	7.58013	7.03248	1.14922	1.49524	1.52827	1.42555	1.51565			1274; hypothetical protein	1274; hypothetical protein
1275	0.554444	50	241.715	275.672	280.623	326.338	295.397	249.915	282.554	248.972	235.879	239.099	240.125	226.104	258.693	303.481	272.656	265.763	237.489	233.115	0.62082	6.73591	6.75138	7.50292	7.53833	7.26763	7.36604	7.24148	7.31442	6.75374	7.12787	7.1039	7.14693	0.776981	0.573193	0.534302	0.19716	0.38177
1280	0.90797	20	627.279	620.871	550.121	475.638	432.288	443.741	479.741	472.667	463.076	472.056	407.76	441.761	624.075	512.879	438.015	476.204	467.566	424.76	0.0138682	7.1531	6.98274	6.55476	6.09941	5.68928	5.41978	5.80686	5.79202	6.1874	5.99988	6.1578	6.0335	-0.740838	-1.51339	-1.26848	-0.97428	-0.972274		1280; hypothetical protein	1280; hypothetical protein
1283	-0.840761	39	422.116	415.947	285.568	270.861	282.016	279.735	223.639	279.303	177.995	239.976	225.401	247.744	419.032	278.215	280.876	251.471	208.986	236.573	3.15919e-05	6.04692	5.88902	6.37763	6.06316	6.4482	6.31404	6.42415	6.32526	6.76548	6.3487	6.56893	6.53523	0.252431	0.413153	0.406737	0.589119	0.584112
1288	0.828628	26	191.014	206.144	157.001	116.666	150.272	155.487	127.45	156.713	117.216	146.53	118.93	127.603	198.579	136.833	152.879	142.082	131.873	123.267	0.0225566	7.62179	7.63584	6.84171	6.63591	6.97249	6.80392	6.83362	6.77826	6.93013	6.79427	6.87481	6.76149	-0.890007	-0.740609	-0.822873	-0.766615	-0.810669
1291	0.85141	19	50.7011	59.7695	140.93	88.9272	59.6969	68.8687	66.1298	65.7184	47.7547	39.0455	40.776	38.8034	55.2353	114.928	64.2828	65.9241	43.4001	39.7897	0.00014838	4.35362	5.01734	6.85461	6.12631	6.04519	5.50025	5.62075	5.41017	5.38157	5.11452	5.68036	5.56606	1.80498	1.08724	0.829982	0.562564	0.937729
1294	0.442813	20	63.6712	92.7038	56.8664	35.0814	43.2288	41.1792	46.892	87.2033	44.8605	49.1359	41.9086	24.6252	78.1875	45.9739	42.204	67.0476	46.9982	33.2669	0.0425543	7.08186	6.7202	6.15127	5.96135	5.36098	5.59385	5.59466	5.47839	5.68493	5.84254	5.95493	5.76534	-0.844721	-1.42361	-1.3645	-1.13729	-1.04089			1294; hypothetical protein
1302	0.0733846	44	244.073	223.221	223.757	234.964	221.29	235.005	224.841	259.082	183.783	236.028	251.452	192.524	233.647	229.36	228.148	241.962	209.906	221.988	0.03546	8.16391	8.20696	7.20467	6.99479	7.37374	7.11138	7.51492	7.30684	7.26129	7.19411	7.40534	7.43321	-1.0857	-0.942873	-0.774553	-0.957736	-0.766158	1302; hypothetical protein
1303	0.547344	42	70.7457	101.242	237.355	304.311	299.514	223.646	341.47	280.567	321.259	234.712	229.931	296.249	85.994	270.833	261.58	311.019	277.985	263.09	1.51215e-09	5.19524	5.09069	5.86958	6.28754	6.20137	6.94772	6.23534	6.24957	5.98108	6.11667	5.96734	6.37773	0.935594	1.43158	1.09949	0.905911	1.02957			1303;WD domain, G-beta repeat;WD repeat-containing protein 44 OS=Mus musculus GN=Wdr44 PE=1 SV=1; hypothetical protein
1305	0.827189	4	7.07457	18.2968	53.1577	19.5803	4.11703	5.67989	3.60708	0	0	0	1.13267	0.746218	12.6857	36.369	4.89846	1.80354	0	0.939442	3.41528e-52	3.52119	4.53895	7.15653	7.24266	3.28204	3.12305	2.95409	2.85797	2.83424	2.47225	3.11786	3.00085	3.16953	-0.827525	-1.12404	-1.37683	-0.970716
1308	-0.00910288	31	10.6119	17.077	12.3623	8.97431	10.2926	9.22982	20.4401	18.9572	15.9182	13.1614	11.3267	16.4168	13.8444	10.6683	9.7612	19.6987	14.5398	13.8717	0.425455	10.6427	10.4774	4.23577	3.89611	4.32799	4.24269	4.22511	3.97788	4.07793	4.02515	4.33231	4.24724	-6.49413	-6.27473	-6.45858	-6.50853	-6.2703	1308;Ankyrin repeat; hypothetical protein	1308;Ankyrin repeat; hypothetical protein	1308;Ankyrin repeat; hypothetical protein	1308;Ankyrin repeat; hypothetical protein	1308;Ankyrin repeat; hypothetical protein
1309	-0.797944	14	16.5073	21.9562	40.7955	31.0021	56.6091	49.699	49.2967	59.3993	59.3316	60.9812	64.562	64.921	19.2318	35.8988	53.1541	54.348	60.1564	64.7415	5.67393e-11	10.9959	11.0367	4.24884	3.95867	4.54842	4.76901	4.34602	4.09782	4.4627	4.45633	4.74446	4.99474	-6.91256	-6.35759	-6.79439	-6.55679	-6.14671	1309;Prolyl 4-hydroxylase subunit alpha-1 OS=Gallus gallus GN=P4HA1 PE=1 SV=1; hypothetical protein	1309;Prolyl 4-hydroxylase subunit alpha-1 OS=Gallus gallus GN=P4HA1 PE=1 SV=1; hypothetical protein	1309;Prolyl 4-hydroxylase subunit alpha-1 OS=Gallus gallus GN=P4HA1 PE=1 SV=1; hypothetical protein	1309;Prolyl 4-hydroxylase subunit alpha-1 OS=Gallus gallus GN=P4HA1 PE=1 SV=1; hypothetical protein	1309;Prolyl 4-hydroxylase subunit alpha-1 OS=Gallus gallus GN=P4HA1 PE=1 SV=1; hypothetical protein
1310	-0.37177	37	51.8802	84.1653	149.583	97.9015	67.931	78.0985	119.034	115.007	73.8027	118.014	95.1439	114.171	68.0227	123.742	73.0147	117.02	95.9083	104.658	0.00531785	7.00471	6.95949	6.40464	6.18505	6.27545	6.02661	6.3629	5.83201	5.96936	5.96507	6.41603	6.24973	-0.687254	-0.831069	-0.884648	-1.01489	-0.64922				1310;FAD dependent oxidoreductase;D-amino-acid oxidase OS=Cricetulus griseus GN=DAO PE=2 SV=1; hypothetical protein
1311	0.604479	19	701.562	685.52	747.917	847.664	882.073	854.823	840.449	815.161	753.945	809.866	867.622	832.78	693.541	797.79	868.448	827.805	781.905	850.201	0.38377	6.74188	6.76769	7.67772	7.60867	7.62462	7.46068	7.4945	7.62704	7.55239	7.21009	7.38972	7.30339	0.888408	0.787864	0.805987	0.626458	0.591768
1316	0.825033	40	285.341	261.034	137.221	88.1114	87.4869	108.628	69.7368	88.4671	44.8605	50.0134	36.2453	20.8941	273.188	112.666	98.0574	79.102	47.4369	28.5697	3.29398e-24	6.82912	7.02275	6.74467	6.4982	6.4246	6.66266	6.38898	5.74276	5.64616	6.15959	4.9608	5.2326	-0.304504	-0.382304	-0.860069	-1.02306	-1.82924					1316; hypothetical protein
1322	0.422882	23	37.7311	29.2749	71.7011	60.3726	63.8139	56.0889	63.7251	66.9822	40.5191	40.3617	33.98	41.7882	33.503	66.0369	59.9514	65.3536	40.4404	37.8841	0.00115538	3.84889	3.90179	4.00829	4.12845	5.01371	4.49991	4.19713	4.4692	4.16064	4.19974	4.31109	4.10876	0.193028	0.881468	0.457823	0.304843	0.334581
1324	ND		0	0	0	0	0	0	0	0	0	0	0	0	0	0	0	0	0	0		4.25821	4.14081	3.15708	3.12628	3.68916	3.05042	3.19914	3.46062	3.33206	3.30456	3.92639	3.61861	-1.05783	-0.829718	-0.86963	-0.881203	-0.427009	1324; hypothetical protein
1326	0.688104	37	443.34	368.376	946.949	754.657	392.147	302.454	485.753	778.51	392.167	426.43	261.646	260.43	405.858	850.803	347.301	632.132	409.298	261.038	2.70987e-10	8.37719	8.43183	9.9885	9.62613	7.3417	7.1769	6.72657	6.38422	7.34729	7.38026	7.84508	7.76811	1.40281	-1.14521	-1.84911	-1.04074	-0.597916	1326;ATP-sulfurylase;Sulfate adenylyltransferase OS=Coccidioides immitis GN=MET3 PE=3 SV=1; hypothetical protein; K00958 sulfate adenylyltransferase [EC:2.7.7.4]	1326;ATP-sulfurylase;Sulfate adenylyltransferase OS=Coccidioides immitis GN=MET3 PE=3 SV=1; hypothetical protein; K00958 sulfate adenylyltransferase [EC:2.7.7.4]	1326;ATP-sulfurylase;Sulfate adenylyltransferase OS=Coccidioides immitis GN=MET3 PE=3 SV=1; hypothetical protein; K00958 sulfate adenylyltransferase [EC:2.7.7.4]	1326;ATP-sulfurylase;Sulfate adenylyltransferase OS=Coccidioides immitis GN=MET3 PE=3 SV=1; hypothetical protein; K00958 sulfate adenylyltransferase [EC:2.7.7.4]
1337	-0.354414	35	225.207	258.595	178.017	235.779	243.934	237.845	247.686	157.977	205.49	185.137	209.543	224.612	241.901	206.898	240.89	202.831	195.314	217.077	0.438382	5.55931	5.88579	6.99052	6.66364	6.96069	6.94782	7.04973	7.09042	6.95757	6.81363	7.04482	7.24845	1.10453	1.23171	1.34752	1.16305	1.42409			1337;WD domain, G-beta repeat;Guanine nucleotide-binding protein subunit beta-like protein 1 homolog OS=Dictyostelium discoideum GN=gnb1l PE=4 SV=1; hypothetical protein		1337;WD domain, G-beta repeat;Guanine nucleotide-binding protein subunit beta-like protein 1 homolog OS=Dictyostelium discoideum GN=gnb1l PE=4 SV=1; hypothetical protein
1338	0.23655	19	278.267	218.342	283.096	321.443	291.28	269.795	272.936	261.61	267.716	244.802	257.115	244.76	248.304	302.27	280.537	267.273	256.259	250.937	0.0199356	4.91983	5.54203	6.26829	6.50493	6.47878	6.52351	6.56774	6.52553	6.32088	6.23192	6.31015	6.71916	1.15568	1.27022	1.31571	1.04547	1.28373
1339	0.453292	18	1453.83	1473.5	1830.85	1304.54	1721.95	1825.37	2023.57	2430.32	2073.71	2062.39	2147.53	2269.25	1463.66	1567.69	1773.66	2226.94	2068.05	2208.39	0.0058526	8.86605	8.65335	9.07231	8.65568	8.91429	8.35505	8.85928	9.10438	8.96951	8.83823	8.80885	8.82469	0.104294	-0.125034	0.222129	0.14417	0.05707
1341	0.809926	10	122.626	106.121	106.315	94.6381	131.745	198.086	229.651	266.665	202.596	268.054	244.656	191.032	114.374	100.477	164.916	248.158	235.325	217.844	2.06254e-21	5.30033	5.44606	6.24236	6.12848	7.16287	6.78238	7.20832	7.2637	7.44922	7.28805	7.41734	7.24057	0.812225	1.59943	1.86281	1.99544	1.95576			1341;Helicase associated domain; hypothetical protein	1341;Helicase associated domain; hypothetical protein	1341;Helicase associated domain; hypothetical protein
1344	0.962003	10	2061.06	1656.47	1442.68	2215.02	2268.48	3510.88	3568.6	4058.11	4371.72	6780.76	5319	5483.96	1858.76	1828.85	2889.68	3813.36	5576.24	5401.48	1.60799e-22	9.50359	9.48786	8.93429	9.30792	9.97951	10.403	10.3531	10.5742	10.7667	11.056	10.6166	10.879	-0.374623	0.695502	0.967928	1.41562	1.25205				1344; hypothetical protein	1344; hypothetical protein
1353	ND		0	0	0	0	0	0	0	0	0	0	0	0	0	0	0	0	0	0		2.74867	2.81957	2.1677	2.46917	2.98842	2.38547	2.97555	2.34516	2.55603	2.12727	3.20587	3.40002	-0.465683	-0.0971695	-0.123761	-0.44247	0.518827
1354	ND		0	0	0	0	0	0	0	0	0	0	0	0	0	0	0	0	0	0		4.40371	4.18131	2.86803	2.71886	3.3795	3.0819	3.83075	3.59588	3.40508	2.91717	4.53744	4.01886	-1.49906	-1.06181	-0.579195	-1.13138	-0.01436	1354; hypothetical protein
1355	0.498327	33	24.761	25.6155	22.2521	30.1863	9.26331	9.93981	7.21416	7.58289	10.1298	8.77427	13.592	7.46218	25.1883	26.2192	9.60156	7.39852	9.45203	10.5271	1.08281e-07	4.01343	4.08551	4.72749	4.3686	4.17539	3.58977	3.82676	3.69225	4.02479	4.11548	4.35091	4.14897	0.498574	-0.166894	-0.289963	0.0206675	0.20047
1356	0.710161	41	83.7158	92.7038	116.205	106.06	54.5506	39.0492	26.4519	21.4849	28.9422	24.568	27.184	35.0723	88.2098	111.133	46.7999	23.9684	26.7551	31.1281	3.59026e-34	6.17059	5.99849	7.7467	7.52283	5.83945	5.77843	5.9469	5.98488	6.33828	6.19656	6.50346	6.16107	1.55022	-0.275603	-0.118654	0.182874	0.247726	1356; hypothetical protein
1357	0.270707	44	433.907	411.068	349.852	314.101	335.538	386.232	359.505	414.531	463.076	526.018	582.19	656.672	422.488	331.976	360.885	387.018	494.547	619.431	8.35272e-09	9.15749	8.95623	7.56323	7.0243	7.52345	6.89515	7.54853	7.54611	8.56524	8.12134	8.37113	7.8237	-1.7631	-1.84756	-1.50954	-0.713567	-0.959447			1357;FKBP-type peptidyl-prolyl cis-trans isomerase;FK506-binding protein 3 OS=Yarrowia lipolytica GN=FPR3 PE=3 SV=1; hypothetical protein
1365	0.227541	50	133.238	181.748	189.143	181.934	136.891	164.717	175.544	193.364	180.889	209.266	210.676	147.751	157.493	185.538	150.804	184.454	195.078	179.214	0.641604	6.73201	6.87241	7.75	7.75193	6.84549	6.85411	6.89416	6.69319	6.93247	7.02681	6.74007	6.81261	0.948756	0.04759	-0.008531	0.177429	-0.0258665
1366	0.20591	44	328.968	312.265	250.954	265.15	289.221	347.893	301.792	343.758	274.951	375.1	301.289	262.669	320.617	258.052	318.557	322.775	325.026	281.979	0.183119	9.2879	9.40389	7.76373	7.76646	7.696	7.42806	8.05695	7.9266	8.10884	8.23209	8.0259	8.10043	-1.5808	-1.78387	-1.35412	-1.17543	-1.28273	1366;CAAX amino terminal protease family; hypothetical protein	1366;CAAX amino terminal protease family; hypothetical protein	1366;CAAX amino terminal protease family; hypothetical protein	1366;CAAX amino terminal protease family; hypothetical protein	1366;CAAX amino terminal protease family; hypothetical protein
1367	0.359675	19	294.774	358.617	409.191	327.154	517.716	443.031	391.969	382.936	312.576	338.687	327.34	372.363	326.696	368.173	480.374	387.453	325.632	349.852	0.037583	6.62676	6.22882	7.25425	6.69684	7.43777	6.91788	7.38671	7.07158	7.50336	7.15172	7.08242	7.09585	0.547759	0.750042	0.801356	0.899756	0.661346
1372	0.10067	26	0	2.43957	0	0.815846	2.05851	0.709986	1.20236	1.26382	0	0	0	0	1.21979	0.407923	1.38425	1.23309	0	0	0.660793	4.62782	4.29696	3.68404	3.51637	3.58716	3.64954	3.73361	3.99052	3.62475	3.51465	3.90985	3.6855	-0.862187	-0.844041	-0.600331	-0.892691	-0.664717
1373	0.437133	40	5.89548	3.65936	1.23623	8.15846	1.02926	7.09986	1.20236	3.79145	0	1.31614	1.13267	3.73109	4.77742	4.69734	4.06456	2.4969	0.658071	2.43188	0.551079	5.16081	5.1643	2.92126	4.23761	4.7702	4.57384	3.93711	3.73816	3.7915	3.70533	3.59306	3.94601	-1.58312	-0.490538	-1.32492	-1.41414	-1.39302			1373; hypothetical protein	1373; hypothetical protein	1373; hypothetical protein
1374	0.69929	47	628.458	672.102	325.127	349.182	370.533	486.341	401.588	566.189	497.806	649.735	627.497	509.667	650.28	337.155	428.437	483.889	573.771	568.582	3.95094e-13	9.98386	9.95049	8.18728	7.92838	7.95616	7.6958	8.52832	8.46941	9.1881	8.80729	8.94474	8.70732	-1.90934	-2.1412	-1.46831	-0.969485	-1.14114	1374;RNA recognition motif. (a.k.a. RRM, RBD, or RNP domain);Nuclear localization sequence-binding protein OS=Saccharomyces cerevisiae GN=NSR1 PE=1 SV=1; hypothetical protein; K11294 nucleolin	1374;RNA recognition motif. (a.k.a. RRM, RBD, or RNP domain);Nuclear localization sequence-binding protein OS=Saccharomyces cerevisiae GN=NSR1 PE=1 SV=1; hypothetical protein; K11294 nucleolin	1374;RNA recognition motif. (a.k.a. RRM, RBD, or RNP domain);Nuclear localization sequence-binding protein OS=Saccharomyces cerevisiae GN=NSR1 PE=1 SV=1; hypothetical protein; K11294 nucleolin		1374;RNA recognition motif. (a.k.a. RRM, RBD, or RNP domain);Nuclear localization sequence-binding protein OS=Saccharomyces cerevisiae GN=NSR1 PE=1 SV=1; hypothetical protein; K11294 nucleolin
1376	0.895729	23	239.356	197.605	325.127	329.602	383.913	364.223	373.934	390.519	311.129	264.106	309.218	285.055	218.481	327.365	374.068	382.226	287.617	297.137	3.09233e-05	7.57353	7.52136	7.87899	7.74881	8.15524	7.86795	8.19901	8.23012	7.83816	7.70278	7.8897	7.75709	0.266453	0.464152	0.667119	0.223021	0.275948
1381	0.455213	9	119.089	143.935	147.111	143.589	129.686	138.447	132.26	141.547	125.899	125.472	112.134	117.902	131.512	145.35	134.067	136.903	125.685	115.018	0.471366	6.49629	6.53669	6.39664	6.7157	6.54661	6.73796	6.28808	6.37121	5.52241	5.98191	6.25049	6.28615	0.039675	0.125795	-0.186849	-0.764327	-0.248169
1382	0.463267	21	68.3876	81.7257	184.198	108.508	106.013	112.888	129.855	126.382	47.7547	121.962	80.4193	95.5159	75.0566	146.353	109.451	128.118	84.8585	87.9676	0.0529577	4.38595	4.44245	6.20606	6.28765	6.63958	6.29913	6.41779	6.36735	5.92872	5.88179	6.21651	6.04644	1.83266	2.05516	1.97838	1.49106	1.71728	1382;Putative glutamine amidotransferase YLR126C OS=Saccharomyces cerevisiae GN=YLR126C PE=1 SV=1; hypothetical protein	1382;Putative glutamine amidotransferase YLR126C OS=Saccharomyces cerevisiae GN=YLR126C PE=1 SV=1; hypothetical protein	1382;Putative glutamine amidotransferase YLR126C OS=Saccharomyces cerevisiae GN=YLR126C PE=1 SV=1; hypothetical protein	1382;Putative glutamine amidotransferase YLR126C OS=Saccharomyces cerevisiae GN=YLR126C PE=1 SV=1; hypothetical protein	1382;Putative glutamine amidotransferase YLR126C OS=Saccharomyces cerevisiae GN=YLR126C PE=1 SV=1; hypothetical protein
1383	0.583481	19	338.4	354.958	457.404	429.135	425.083	416.052	403.993	381.672	327.047	355.358	374.912	337.291	346.679	443.269	420.568	392.833	341.203	356.102	1.92097e-05	6.21777	5.90484	7.13174	7.17985	7.2556	7.36318	7.31717	7.31177	6.92889	7.06595	6.78861	7.02709	1.09449	1.24808	1.25317	0.936113	0.846545	1383;Flavin containing amine oxidoreductase;Phytoene dehydrogenase, chloroplastic/chromoplastic OS=Capsicum annuum GN=PDS PE=2 SV=1; PDS1; precursor of hydrogenase (EC:1.3.-.-)		1383;Flavin containing amine oxidoreductase;Phytoene dehydrogenase, chloroplastic/chromoplastic OS=Capsicum annuum GN=PDS PE=2 SV=1; PDS1; precursor of hydrogenase (EC:1.3.-.-)
1385	0.513115	50	219.312	245.177	318.946	287.178	304.66	307.424	242.877	300.788	266.269	283.409	285.432	314.158	232.244	303.062	306.042	271.832	274.839	299.795	0.0329544	6.40468	6.58473	6.62156	6.79432	6.71679	6.92566	6.83493	7.02315	6.7687	7.11796	6.67629	7.1023	0.213233	0.326518	0.434336	0.448627	0.394586
1388	0.350218	35	43.6265	37.8134	82.8271	57.1092	33.9655	23.4295	8.41652	17.6934	17.3653	30.2712	43.0413	57.4588	40.72	69.9682	28.6975	13.055	23.8183	50.2501	1.92322e-22	6.10911	6.18493	7.69124	7.26731	6.18384	6.02258	6.95697	7.07535	7.42095	8.28739	8.03739	8.69748	1.33225	-0.043814	0.869137	1.70715	2.22041
1393	0.52379	25	103.76	175.649	202.741	129.72	77.1943	47.5691	108.212	113.743	127.346	115.382	83.8173	75.3681	139.705	166.23	62.3817	110.978	121.364	79.5927	1.90353e-17	4.94247	4.91657	7.327	7.47041	5.00528	5.14388	4.88883	4.70608	4.84448	4.83341	5.01397	5.11495	2.46919	0.145066	-0.132059	-0.0905735	0.134942	1393;RecF/RecN/SMC N terminal domain;Structural maintenance of chromosomes protein 2-1 OS=Arabidopsis thaliana GN=SMC2-1 PE=2 SV=2; CAP1; chromosomal protein,like chromosomal protein xcap-e; K06674 structural maintenance of chromosome 2
1394	0.621592	21	192.193	193.946	233.647	227.621	259.373	216.546	265.721	285.622	219.961	231.641	191.421	199.24	193.069	230.634	237.959	275.672	225.801	195.33	2.65401e-05	5.06474	4.99531	6.63075	6.3761	6.78215	6.59915	6.32343	6.49026	6.21313	5.8743	6.13708	6.20747	1.4734	1.66063	1.37682	1.01369	1.14225	1394;Alcohol dehydrogenase GroES-like domain;Alcohol dehydrogenase OS=Bacillus stearothermophilus GN=adhT PE=1 SV=2; ADH1; probable alcohol dehydrogenase (EC:1.1.1.1)	1394;Alcohol dehydrogenase GroES-like domain;Alcohol dehydrogenase OS=Bacillus stearothermophilus GN=adhT PE=1 SV=2; ADH1; probable alcohol dehydrogenase (EC:1.1.1.1)	1394;Alcohol dehydrogenase GroES-like domain;Alcohol dehydrogenase OS=Bacillus stearothermophilus GN=adhT PE=1 SV=2; ADH1; probable alcohol dehydrogenase (EC:1.1.1.1)		1394;Alcohol dehydrogenase GroES-like domain;Alcohol dehydrogenase OS=Bacillus stearothermophilus GN=adhT PE=1 SV=2; ADH1; probable alcohol dehydrogenase (EC:1.1.1.1)
1397	0.777597	17	1682.57	1697.94	7850.04	7744.83	2926.18	1505.17	2137.8	3165.86	2464.43	2424.77	1125.87	1323.05	1690.26	7797.43	2215.67	2651.83	2444.6	1224.46	5.80377e-21	3.54158	4.32878	5.67259	5.31879	4.95842	5.06591	4.25145	4.19466	3.94428	4.12971	4.64519	4.3401	1.56051	1.07699	0.28788	0.101819	0.55747
1407	0.0459004	35	268.834	296.408	297.93	213.752	168.798	197.376	216.425	216.112	180.889	194.789	192.553	170.138	282.621	255.841	183.087	216.269	187.839	181.345	1.44375e-05	6.97766	6.65929	8.76856	8.23924	8.027	7.02042	7.55313	7.47885	8.24578	7.44682	8.03798	7.38032	1.68543	0.705238	0.697514	1.02783	0.890674
1408	0.765988	19	212.237	173.21	306.584	273.308	301.572	302.454	256.103	275.512	259.033	252.699	231.064	268.639	192.723	289.946	302.013	265.807	255.866	249.851	0.00026044	6.06872	5.93438	7.47261	7.26742	6.81034	6.8389	6.89198	6.79416	6.7642	6.82084	6.73774	6.732	1.36847	0.823074	0.841519	0.790974	0.733324	1408; hypothetical protein
1412	0.17542	47	5.89548	1.21979	7.41736	2.44754	0	0.709986	0	1.26382	4.34133	2.63228	3.398	1.49244	3.55763	4.93245	0.354993	0.631908	3.48681	2.44522	0.354024	4.9343	4.76566	2.96147	2.73959	2.99849	3.50333	3.56574	3.17999	3.48898	3.17489	3.17053	3.38631	-1.99945	-1.59907	-1.47711	-1.51805	-1.57156	1412;TraB family;Uncharacterized protein MJ1365 OS=Methanocaldococcus jannaschii GN=MJ1365 PE=4 SV=1; hypothetical protein		1412;TraB family;Uncharacterized protein MJ1365 OS=Methanocaldococcus jannaschii GN=MJ1365 PE=4 SV=1; hypothetical protein	1412;TraB family;Uncharacterized protein MJ1365 OS=Methanocaldococcus jannaschii GN=MJ1365 PE=4 SV=1; hypothetical protein	1412;TraB family;Uncharacterized protein MJ1365 OS=Methanocaldococcus jannaschii GN=MJ1365 PE=4 SV=1; hypothetical protein
1415	0.520781	4	60.1339	45.1321	51.9215	26.1071	7.2048	7.80985	3.60708	5.05526	1.44711	3.94842	1.13267	0.746218	52.633	39.0143	7.50732	4.33117	2.69777	0.939442	1.42242e-54	5.05009	4.91338	8.04943	7.72319	5.55035	5.20149	4.24238	3.94489	2.99114	3.44829	4.44084	3.80323	2.90457	0.394181	-0.888101	-1.76202	-0.859703	1415;SPFH domain / Band 7 family; hypothetical protein			1415;SPFH domain / Band 7 family; hypothetical protein
1417	0.7376	19	419.758	368.376	527.869	495.218	545.506	544.559	498.979	529.539	345.86	368.958	309.218	299.98	394.067	511.544	545.033	514.259	357.409	304.599	1.95645e-08	7.44636	7.51266	8.57306	8.76211	8.71424	8.97771	8.61268	8.57875	7.86808	8.33687	7.9787	8.33173	1.18807	1.36647	1.11621	0.622967	0.675706	1417;Rhodopsin-like GPCR transmembrane domain;Integral membrane protein GPR180 OS=Xenopus laevis GN=gpr180 PE=2 SV=1; hypothetical protein	1417;Rhodopsin-like GPCR transmembrane domain;Integral membrane protein GPR180 OS=Xenopus laevis GN=gpr180 PE=2 SV=1; hypothetical protein	1417;Rhodopsin-like GPCR transmembrane domain;Integral membrane protein GPR180 OS=Xenopus laevis GN=gpr180 PE=2 SV=1; hypothetical protein
1418	0.401829	19	165.073	151.254	190.379	202.33	181.149	191.696	221.234	213.585	170.759	195.228	167.635	227.597	158.163	196.354	186.423	217.409	182.993	197.616	0.0422357	5.54442	5.63085	6.81683	6.82904	6.71098	6.8821	6.21622	6.37583	6.53401	6.81816	6.69419	6.73253	1.2353	1.2089	0.708388	1.08845	1.12573	1418;Cyclophilin type peptidyl-prolyl cis-trans isomerase/CLD;Peptidyl-prolyl cis-trans isomerase OS=Acinetobacter sp. (strain ADP1) GN=rotA PE=3 SV=1; hypothetical protein	1418;Cyclophilin type peptidyl-prolyl cis-trans isomerase/CLD;Peptidyl-prolyl cis-trans isomerase OS=Acinetobacter sp. (strain ADP1) GN=rotA PE=3 SV=1; hypothetical protein		1418;Cyclophilin type peptidyl-prolyl cis-trans isomerase/CLD;Peptidyl-prolyl cis-trans isomerase OS=Acinetobacter sp. (strain ADP1) GN=rotA PE=3 SV=1; hypothetical protein	1418;Cyclophilin type peptidyl-prolyl cis-trans isomerase/CLD;Peptidyl-prolyl cis-trans isomerase OS=Acinetobacter sp. (strain ADP1) GN=rotA PE=3 SV=1; hypothetical protein
1420	0.421176	18	0	0	1.23623	2.44754	0	0.709986	1.20236	0	2.89422	3.071	2.26533	2.23865	0	1.84188	0.354993	0.60118	2.98261	2.25199	0.266497	3.40143	3.2819	3.33308	3.05963	3.09053	3.05753	3.21655	3.89742	4.14971	3.51194	4.16454	3.79463	-0.145307	-0.267632	0.215321	0.489164	0.637921
1422	0.295625	19	287.699	333.002	399.301	469.111	495.073	453.681	276.543	262.874	554.244	468.985	427.015	581.304	310.351	434.206	474.377	269.708	511.614	504.16	0.000199657	6.1354	5.9931	7.6276	7.54081	6.52052	6.84101	6.91973	6.92613	6.98786	6.96666	7.23352	7.05075	1.51996	0.616516	0.858682	0.913009	1.07788	1422;Condensin complex subunit 3 OS=Xenopus laevis GN=ncapg PE=1 SV=1; hypothetical protein; K06678 condensin complex subunit 3				1422;Condensin complex subunit 3 OS=Xenopus laevis GN=ncapg PE=1 SV=1; hypothetical protein; K06678 condensin complex subunit 3
1426	0.350168	9	10.6119	19.5166	11.126	13.0535	11.3218	22.7196	13.226	25.2763	11.5769	14.9163	21.5207	22.3865	15.0642	12.0898	17.0207	19.2511	13.2466	21.9536	0.76547	5.15703	5.41373	4.80697	4.90062	5.28652	5.13072	5.30355	5.31022	4.91622	5.07831	4.7759	5.43757	-0.431584	-0.0767595	0.0215065	-0.288115	-0.178646
1428	-0.311909	39	291.237	334.222	320.183	192.54	232.612	242.815	188.77	216.112	195.36	192.595	160.839	169.392	312.729	256.361	237.714	202.441	193.978	165.115	0.000123736	7.96415	7.5637	8.90244	8.42496	8.7193	8.32992	8.51706	8.43022	8.56492	8.51358	8.5362	8.4391	0.899781	0.760687	0.709718	0.775327	0.723728
1429	0.0312253	32	510.548	552.563	445.041	332.865	393.176	453.681	394.374	492.888	458.734	518.56	473.454	523.845	531.556	388.953	423.429	443.631	488.647	498.65	0.0107674	8.7414	8.53215	8.93845	8.68058	8.48092	8.14243	8.31636	8.24222	9.00639	8.52013	8.82004	8.70057	0.172739	-0.325099	-0.357482	0.126489	0.123534
1432	0.736689	20	299.49	289.089	273.206	206.409	173.944	168.977	165.926	112.48	131.687	113.627	124.593	106.709	294.29	239.807	171.461	139.203	122.657	115.651	1.92523e-12	8.15195	8.05747	6.6626	6.37571	6.41019	6.00554	6.76644	6.66289	6.32367	6.69309	6.21463	6.60036	-1.58555	-1.89685	-1.39005	-1.59633	-1.69721	1432; hypothetical protein	1432; hypothetical protein	1432; hypothetical protein	1432; hypothetical protein	1432; hypothetical protein
1436	0.601716	17	62.4921	36.5936	96.4256	80.7687	93.6624	100.108	82.9628	80.8842	40.5191	71.0716	43.0413	60.4437	49.5428	88.5972	96.8852	81.9235	55.7954	51.7425	8.56852e-12	4.52505	4.51186	7.02924	7.12339	5.96779	5.89304	4.72796	5.02801	4.30104	4.16627	3.76969	4.26259	2.55786	1.41196	0.359527	-0.284801	-0.502318	1436; hypothetical protein	1436; hypothetical protein
1440	0.842622	24	252.326	342.76	164.418	165.617	174.974	188.856	194.782	213.585	179.442	189.086	208.411	241.775	297.543	165.017	181.915	204.184	184.264	225.093	0.0063363	9.49143	9.73508	7.67458	7.61418	6.69565	6.75672	7.22479	7.34442	7.68285	7.98071	7.74451	7.47713	-1.96888	-2.88707	-2.32865	-1.78147	-2.00243	1440; hypothetical protein	1440; hypothetical protein	1440; hypothetical protein	1440; hypothetical protein	1440; hypothetical protein
1444	-0.22401	18	70.7457	71.9674	143.402	155.827	227.466	191.696	90.177	74.5651	179.442	92.1299	121.195	118.649	71.3566	149.614	209.581	82.371	135.786	119.922	8.3666e-07	4.73335	4.44601	3.56853	4.3716	4.1606	4.40799	4.7462	4.33499	4.99142	4.6952	4.56318	4.97615	-0.619613	-0.305381	-0.049081	0.253631	0.179984
1446	0.199923	19	198.088	240.298	343.671	200.698	243.934	240.685	221.234	181.989	215.62	210.144	224.268	201.479	219.193	272.184	242.31	201.612	212.882	212.873	0.399503	6.71014	6.67921	7.91089	7.52118	8.32829	8.02423	8.04453	8.1571	7.50771	7.4624	7.71226	7.56668	1.02136	1.48158	1.40614	0.790381	0.944793		1446; hypothetical protein	1446; hypothetical protein
1449	0.261803	3	555.354	541.585	620.585	425.872	239.817	211.576	198.389	188.308	234.432	242.609	261.646	235.805	548.47	523.229	225.696	193.349	238.52	248.725	6.87e-16	7.02625	6.90682	8.88538	8.96867	8.11374	8.07585	7.56815	7.79746	7.55326	7.6145	7.79501	7.91574	1.96049	1.12826	0.716269	0.617346	0.888842	1449; hypothetical protein	1449; hypothetical protein
1450	-0.29234	2	268.834	285.43	231.174	224.358	134.833	94.4282	127.45	101.105	179.442	119.769	155.175	151.482	277.132	227.766	114.63	114.278	149.605	153.329	9.03166e-06	4.87451	4.60497	7.39964	7.05438	6.90393	6.6088	6.54506	6.53658	6.23398	6.40037	6.4365	6.5191	2.48727	2.01663	1.80108	1.57744	1.73806	1450; hypothetical protein	1450; hypothetical protein	1450; hypothetical protein	1450; hypothetical protein	1450; hypothetical protein
1451	-0.49905	39	336.042	322.024	257.135	168.88	187.325	220.096	200.794	222.431	188.125	208.828	226.533	169.392	329.033	213.008	203.71	211.613	198.476	197.962	0.0580225	6.32369	6.21925	6.87328	6.85678	6.50082	6.52909	6.47437	6.31316	6.65219	6.53268	6.50547	6.57837	0.593562	0.243488	0.122296	0.320969	0.270455
1455	ND																					7.71665	7.96414	6.87863	6.9961	6.56409	6.68744	6.92654	6.7301	6.61518	6.84558	6.04484	6.40804	-0.903031	-1.21464	-1.01208	-1.11002	-1.61396		1455; hypothetical protein	1455; hypothetical protein		1455; hypothetical protein
1456	-0.328146	37	508.19	491.574	1237.46	1172.37	1101.31	1171.48	960.685	1088.14	664.224	741.426	773.611	702.191	499.882	1204.92	1136.39	1024.42	702.825	737.901	4.05896e-12	8.21566	8.34237	7.5732	7.66166	7.36431	7.62824	7.46528	7.50357	6.96638	7.32228	6.84965	7.2033	-0.661582	-0.782742	-0.794587	-1.13468	-1.25254
1457	0.243013	18	317.177	335.441	424.026	532.747	630.935	536.75	668.512	480.25	680.142	611.128	666.008	775.321	326.309	478.386	583.842	574.381	645.635	720.664	1.93819e-06	6.06133	6.13969	5.05844	5.83922	5.86244	6.53658	6.28395	6.08362	5.99601	6.39206	5.89919	6.26257	-0.651682	0.0990025	0.0832765	0.0935265	-0.0196285
1460	0.436055	33	555.354	539.146	344.907	277.388	212.027	218.676	264.519	270.456	247.456	256.209	208.411	153.721	547.25	311.147	215.351	267.488	251.832	181.066	1.9371e-13	7.56693	7.68595	7.65124	7.8153	7.66384	7.58215	7.12814	7.18923	7.06661	7.25863	7.14038	7.20428	0.106823	-0.0034505	-0.467758	-0.463823	-0.454114
1463	0.726102	34	603.697	514.75	2953.34	4110.23	10398.6	10539.7	13170.6	7891.26	9649.34	5538.76	12043.6	18438.3	559.223	3531.79	10469.2	10531	7594.05	15241	2.63413e-76	7.73154	7.84207	8.67653	8.48297	9.17016	8.7644	9.12669	9.2434	9.57886	9.52592	9.6496	9.50135	0.792942	1.18048	1.39824	1.76558	1.78867			1463; hypothetical protein	1463; hypothetical protein	1463; hypothetical protein
1464	0.723751	6	225.207	269.573	509.325	398.949	267.607	168.977	194.782	245.18	217.067	161.885	174.431	151.482	247.39	454.137	218.292	219.981	189.476	162.956	3.4638e-07	4.61043	4.41968	8.20621	7.63593	7.59543	7.13026	6.85661	6.93939	7.12284	6.61772	6.64887	6.25526	3.40601	2.84779	2.38294	2.35522	1.93701	1464; hypothetical protein	1464; hypothetical protein	1464; hypothetical protein	1464; hypothetical protein	1464; hypothetical protein
1465	0.64241	1	77.8203	89.0444	192.851	118.298	160.564	119.278	150.295	173.143	109.98	127.666	130.257	132.827	83.4324	155.574	139.921	161.719	118.823	131.542	0.000434639	4.84745	3.87924	6.53996	6.63657	6.34568	6.25945	6.05253	6.20384	6.28972	6.20954	6.27916	6.21161	2.22491	1.93922	1.76484	1.88628	1.88204
1467	-0.232044	8	314.819	315.925	284.332	217.015	276.87	285.414	317.423	262.874	228.644	243.925	250.319	195.509	315.372	250.674	281.142	290.148	236.284	222.914	0.15344	6.80799	6.79255	7.49254	7.12252	7.9716	7.41834	7.7499	7.61933	7.71318	7.34601	7.7347	7.5722	0.507267	0.894699	0.884351	0.72933	0.853185
1470	-0.0922779	8	315.998	318.364	367.159	318.18	332.45	298.194	328.244	310.899	299.552	289.551	289.962	273.862	317.181	342.67	315.322	319.571	294.552	281.912	0.859771	5.9893	6.28883	6.76516	6.91496	6.90642	6.91538	6.72069	6.72004	6.72206	6.87175	6.47384	6.91701	0.700999	0.771842	0.581302	0.657846	0.556361
1471	-0.390222	8	483.429	565.981	499.435	425.872	441.551	428.122	529.038	428.433	396.509	431.694	421.352	438.776	524.705	462.653	434.837	478.736	414.101	430.064	0.743705	7.10949	7.18882	7.96251	8.04411	7.81647	7.81308	7.8123	7.51764	7.96216	7.77672	7.46661	7.58997	0.854159	0.665622	0.515812	0.720286	0.379134
1477	0.582237	44	473.996	447.662	416.608	337.76	393.176	377.713	298.185	366.506	408.085	497.501	373.78	367.139	460.829	377.184	385.444	332.346	452.793	370.46	1.89223e-05	8.03214	8.08998	6.86893	6.51331	6.80552	6.48942	6.71268	6.81231	6.9781	6.84699	7.0444	6.65609	-1.36994	-1.41359	-1.29856	-1.14852	-1.21082	1477;Phosphoglycerate mutase family; hypothetical protein	1477;Phosphoglycerate mutase family; hypothetical protein	1477;Phosphoglycerate mutase family; hypothetical protein	1477;Phosphoglycerate mutase family; hypothetical protein
1479	0.607263	19	402.072	402.53	357.269	516.43	566.091	578.639	543.466	391.783	526.749	489.604	569.731	569.365	402.301	436.85	572.365	467.625	508.177	569.548	0.107877	5.92183	5.98919	5.72088	6.14371	6.74816	7.284	7.09281	7.25436	7.27177	6.98786	7.01318	7.20961	-0.023221	1.06057	1.21807	1.1743	1.15588			1479;Alpha-kinase family;Alpha-protein kinase vwkA OS=Dictyostelium discoideum GN=vwkA PE=1 SV=1; hypothetical protein	1479;Alpha-kinase family;Alpha-protein kinase vwkA OS=Dictyostelium discoideum GN=vwkA PE=1 SV=1; hypothetical protein	1479;Alpha-kinase family;Alpha-protein kinase vwkA OS=Dictyostelium discoideum GN=vwkA PE=1 SV=1; hypothetical protein
1481	-0.551983	12	1392.51	1099.03	890.083	1006.75	898.542	822.874	1198.75	956.708	1379.1	936.654	1355.8	1223.8	1245.77	948.418	860.708	1077.73	1157.88	1289.8	2.19448e-05	9.24145	9.19621	9.24626	9.49963	9.77244	9.87499	9.33937	9.40725	9.47794	9.21213	8.99995	9.09816	0.154111	0.604882	0.154479	0.126204	-0.169776
1487	0.0665245	36	176.864	202.485	152.056	162.353	164.681	164.717	175.544	171.879	143.264	202.247	188.023	226.104	189.674	157.205	164.699	173.712	172.756	207.063	0.39901	7.97432	7.99663	7.49526	7.18225	7.47992	6.90256	7.3097	7.11737	7.50754	7.24267	7.34204	7.17361	-0.646719	-0.794236	-0.771943	-0.610368	-0.727651
1492	0.163824	8	490.504	485.475	500.672	420.976	415.82	409.662	396.779	465.084	451.499	424.236	509.7	555.186	487.989	460.824	412.741	430.931	437.867	532.443	0.0288019	7.33393	7.02093	7.79409	7.21087	7.82944	7.00212	7.75656	7.65617	7.98975	7.72812	8.01138	7.68859	0.325054	0.238351	0.528934	0.681507	0.672557
1495	-0.295206	45	0	6.09893	1.23623	17.1328	6.17554	22.0096	7.21416	17.6934	14.4711	38.1681	24.9186	37.3109	3.04947	9.1845	14.0926	12.4538	26.3196	31.1148	0.000176893	5.16663	4.13732	3.59156	2.8327	3.76795	2.78287	4.18052	3.84474	4.09987	3.26197	4.82685	4.08609	-1.43984	-1.37657	-0.639343	-0.971055	-0.195504
1499	0.259305	9	932.665	863.609	960.548	1017.36	1030.29	898.843	857.282	879.615	940.623	817.324	806.458	896.954	898.137	988.954	964.564	868.449	878.973	851.706	0.845574	7.95207	7.95152	8.03793	7.98585	8.09694	8.05019	7.92328	7.97733	8.14006	8.04064	8.04973	8.02828	0.060099	0.121776	-0.0014865	0.138559	0.0872115
1500	0.520568	32	482.25	524.508	410.427	344.287	407.586	448.711	396.779	448.654	437.028	487.411	414.556	418.628	503.379	377.357	428.149	422.717	462.219	416.592	0.203086	7.54227	7.48056	7.43118	6.89368	7.22227	7.19677	7.31826	7.4825	7.45046	7.49135	7.6039	7.66798	-0.348985	-0.301897	-0.111032	-0.040509	0.124528
1502	0.243801	32	310.102	234.199	292.986	300.231	220.261	225.776	211.615	193.364	196.807	204.002	208.411	199.24	272.151	296.608	223.018	202.49	200.405	203.825	0.00405414	5.73027	5.69213	5.85778	5.6251	5.8826	5.58528	5.30497	5.79487	5.5683	5.46351	5.89114	5.55239	0.0302415	0.02274	-0.161279	-0.195292	0.010565
1505	-0.00959587	32	7.07457	8.53851	2.47245	4.07923	10.2926	6.38988	3.60708	3.79145	7.23556	5.70328	9.06133	7.46218	7.80654	3.27584	8.34122	3.69926	6.46942	8.26176	0.618763	5.06794	5.01119	4.53167	4.62264	4.81273	5.23936	5.18572	5.17225	4.95801	4.93184	4.56034	5.23952	-0.462405	-0.013515	0.139418	-0.094636	-0.139629
1506	0.120798	8	288.878	341.54	332.545	292.889	307.748	276.185	275.34	295.733	309.682	316.751	327.34	319.381	315.209	312.717	291.966	285.537	313.217	323.361	0.609	7.33186	7.42941	7.97366	7.79355	7.97855	8.0016	7.63011	7.8423	7.82672	7.80935	8.08633	7.86064	0.502974	0.609439	0.355569	0.437399	0.592852
1512	-0.327149	39	562.429	506.211	451.223	338.576	326.275	338.663	312.613	385.464	314.023	309.293	349.994	274.608	534.32	394.899	332.469	349.039	311.658	312.301	0.00207888	7.70903	7.66938	8.40687	8.20774	8.19399	7.87584	7.96068	7.98449	7.99023	7.95782	7.96471	8.07714	0.6181	0.345709	0.283382	0.284823	0.331725
1515	0.630127	32	630.816	711.136	615.641	598.015	543.448	472.141	609.596	609.159	549.902	511.101	482.516	470.864	670.976	606.828	507.794	609.378	530.502	476.69	0.00124454	8.30027	8.2199	8.2137	8.30349	8.12879	8.00616	7.81139	7.96907	7.57501	7.66238	7.6837	7.73868	-0.0014905	-0.192613	-0.36986	-0.641392	-0.548898
1520	-0.510746	9	257.043	278.111	241.064	237.411	304.66	303.164	287.364	369.034	312.576	326.403	342.065	342.514	267.577	239.238	303.912	328.199	319.49	342.29	0.1757	7.11641	7.16231	7.14905	7.23546	7.03692	7.11465	6.92976	6.90837	7.29254	7.10445	7.12986	6.85138	0.0528895	-0.0635795	-0.220295	0.0591365	-0.148739
1526	0.423566	36	345.475	351.299	359.742	319.812	295.397	307.424	309.006	348.813	308.235	356.236	325.075	339.529	348.387	339.777	301.41	328.91	332.235	332.302	0.170218	8.33406	8.05543	7.448	7.21401	7.17285	6.99334	7.04822	7.19972	7.97917	7.8608	7.70863	7.40319	-0.863739	-1.11165	-1.07077	-0.274761	-0.638833			1526;CRAL/TRIO domain;Patellin-1 OS=Arabidopsis thaliana GN=PATL1 PE=1 SV=2; hypothetical protein
1527	-0.26611	35	192.193	218.342	182.961	173.775	147.184	198.796	168.33	206.002	153.394	183.821	189.155	167.153	205.267	178.368	172.99	187.166	168.607	178.154	0.946731	4.8958	4.94202	6.45702	6.47543	5.82372	5.9907	5.81525	5.59582	5.53976	5.80288	5.76472	5.5758	1.54732	0.988301	0.786628	0.752409	0.751348	1527; hypothetical protein
1528	0.408048	50	284.162	248.836	305.348	350.814	415.82	372.743	311.411	255.291	316.917	264.544	255.982	264.908	266.499	328.081	394.281	283.351	290.731	260.445	0.0232727	7.13239	7.15112	7.65234	7.29514	7.98735	7.27831	7.72595	7.55128	7.26911	7.24641	7.61842	7.5168	0.331987	0.491077	0.496858	0.116008	0.425858
1533	-0.137621	50	120.268	125.638	142.166	113.403	153.359	161.167	132.26	122.59	166.418	132.492	133.655	153.721	122.953	127.784	157.263	127.425	149.455	143.688	0.613334	6.24782	6.19662	6.62687	6.81657	6.36792	6.25881	6.70508	6.72641	6.65709	6.7062	7.07346	6.78536	0.499499	0.091142	0.493525	0.459421	0.70719
1537	-0.266968	13	2.35819	1.21979	2.47245	0.815846	5.14629	2.83994	4.80944	5.05526	4.34133	2.63228	3.398	2.23865	1.78899	1.64415	3.99312	4.93235	3.48681	2.81833	0.852792	5.11132	5.11024	4.27943	4.48144	4.65771	5.01092	4.66275	4.73842	4.40995	4.67555	4.18155	4.86658	-0.730349	-0.276469	-0.410201	-0.568032	-0.586719
1539	0.409084	37	241.715	175.649	335.017	204.777	173.944	158.327	193.58	275.512	185.23	239.538	192.553	174.615	208.682	269.897	166.136	234.546	212.384	183.584	0.000192009	8.5108	8.31119	8.6476	8.31762	6.8439	6.47258	6.4891	5.91486	7.58509	7.23036	7.69759	7.26293	0.071612	-1.75275	-2.20902	-1.00328	-0.930738		1539; hypothetical protein	1539; hypothetical protein
1543	0.542352	18	540.026	552.563	650.255	918.642	759.592	755.425	746.665	639.491	914.575	874.795	1115.68	1203.65	546.295	784.449	757.509	693.078	894.685	1159.66	9.24956e-06	8.63362	8.37146	8.06403	7.59784	8.42184	7.36375	8.22358	8.10737	9.22307	8.59357	9.23638	8.93923	-0.671606	-0.609743	-0.337068	0.405779	0.585261
1549	-0.270927	39	393.818	444.002	363.45	306.758	324.216	331.564	317.423	312.162	273.504	264.544	200.482	246.252	418.91	335.104	327.89	314.793	269.024	223.367	0.000644233	6.32666	6.46614	7.3942	7.43896	7.09293	7.33954	7.05076	7.18823	6.59551	7.29914	6.88103	7.0707	1.02018	0.819838	0.723097	0.550927	0.579466	1549;Cytochrome P450;Cytochrome P450 4A7 OS=Oryctolagus cuniculus GN=CYP4A7 PE=1 SV=1; FAH1; fatty acid hydroxylase, cytochrome P450 (EC:1.14.14.1)
1551	-0.526097	12	503.474	423.266	415.372	493.587	442.581	337.243	464.111	356.396	418.215	368.958	320.544	411.913	463.37	454.479	389.912	410.253	393.587	366.228	0.822273	6.9854	6.98466	7.39566	7.21235	7.45211	7.32913	7.21175	7.3152	7.4125	7.40981	7.38963	7.25548	0.318974	0.405587	0.278447	0.426126	0.337523
1553	0.0752815	12	463.385	433.024	475.947	362.236	426.112	445.871	425.635	415.795	306.788	378.61	271.84	246.252	448.204	419.091	435.992	420.715	342.699	259.046	0.014331	7.13234	7.3075	7.40582	7.42543	7.4841	7.68491	7.41248	7.70429	7.34597	7.46501	7.3015	7.49157	0.195706	0.364586	0.338463	0.18557	0.176614
1554	0.457108	21	517.623	479.376	514.27	591.488	644.315	585.739	596.37	491.624	442.816	464.598	432.678	453.701	498.5	552.879	615.027	543.997	453.707	443.19	2.02204e-05	5.3997	5.14997	6.59946	7.09383	7.06447	7.48965	7.09232	7.01419	6.81521	6.7821	6.63112	6.92705	1.57181	2.00223	1.77843	1.52383	1.50425			1554;Glycosyl hydrolase family 81;Putative endo-1,3(4)-beta-glucanase 2 OS=Schizosaccharomyces pombe GN=eng2 PE=2 SV=1; hypothetical protein	1554;Glycosyl hydrolase family 81;Putative endo-1,3(4)-beta-glucanase 2 OS=Schizosaccharomyces pombe GN=eng2 PE=2 SV=1; hypothetical protein	1554;Glycosyl hydrolase family 81;Putative endo-1,3(4)-beta-glucanase 2 OS=Schizosaccharomyces pombe GN=eng2 PE=2 SV=1; hypothetical protein
1555	-0.265292	37	63.6712	53.6706	113.733	87.2955	83.3698	107.208	82.9628	109.952	62.2258	94.7622	63.4293	52.9815	58.6709	100.514	95.2889	96.4574	78.494	58.2054	0.00422785	5.14456	5.06	5.3384	5.32367	5.04197	3.96619	4.29009	4.33516	5.36677	4.18409	4.12	4.96475	0.228752	-0.598202	-0.789654	-0.326853	-0.559904
1557	ND																					5.14081	5.03877	6.15718	6.04572	6.09679	5.85263	5.4788	5.4186	5.67339	5.19815	5.79691	5.67956	1.01166	0.884919	0.358907	0.345974	0.648439	1557; hypothetical protein
1563	-0.455649	11	110.835	114.66	161.946	208.041	164.681	200.216	246.484	160.505	296.658	207.95	272.972	322.366	112.747	184.993	182.449	203.494	252.304	297.669	0.000306269	7.85415	8.06598	6.19381	6.44451	6.59056	6.59917	6.72834	6.84079	6.9125	6.8712	7.00007	6.98003	-1.64091	-1.36521	-1.1755	-1.06822	-0.97002	1563; hypothetical protein	1563; hypothetical protein	1563; hypothetical protein	1563; hypothetical protein
1564	-0.654045	11	63.6712	60.9893	89.0083	133.799	148.213	149.097	121.438	156.713	99.8507	150.04	126.859	167.153	62.3303	111.404	148.655	139.076	124.945	147.006	7.26969e-05	7.1738	7.15739	5.40252	5.98358	5.74289	5.94866	5.93641	6.09633	6.02672	6.33846	6.1887	6.02789	-1.47255	-1.31982	-1.14923	-0.983005	-1.0573		1564;Protein of unknown function (DUF667);UPF0468 protein CG5343 OS=Drosophila melanogaster GN=CG5343 PE=1 SV=1; hypothetical protein	1564;Protein of unknown function (DUF667);UPF0468 protein CG5343 OS=Drosophila melanogaster GN=CG5343 PE=1 SV=1; hypothetical protein		1564;Protein of unknown function (DUF667);UPF0468 protein CG5343 OS=Drosophila melanogaster GN=CG5343 PE=1 SV=1; hypothetical protein
1566	-0.23634	35	188.655	206.144	222.521	217.831	201.734	151.937	224.841	178.198	199.701	198.737	168.767	187.301	197.4	220.176	176.836	201.52	199.219	178.034	0.643093	5.8551	5.62237	6.85397	6.88195	7.03597	7.24732	7.06546	6.89326	6.93497	6.83074	7.06396	6.84399	1.12923	1.40291	1.24062	1.14412	1.21524	1566;Retinoblastoma-binding protein 8 OS=Homo sapiens GN=RBBP8 PE=1 SV=2; hypothetical protein	1566;Retinoblastoma-binding protein 8 OS=Homo sapiens GN=RBBP8 PE=1 SV=2; hypothetical protein	1566;Retinoblastoma-binding protein 8 OS=Homo sapiens GN=RBBP8 PE=1 SV=2; hypothetical protein	1566;Retinoblastoma-binding protein 8 OS=Homo sapiens GN=RBBP8 PE=1 SV=2; hypothetical protein	1566;Retinoblastoma-binding protein 8 OS=Homo sapiens GN=RBBP8 PE=1 SV=2; hypothetical protein
1568	0.769706	32	234.64	291.529	239.828	199.066	226.437	222.226	208.008	146.603	140.37	128.543	95.1439	126.111	263.085	219.447	224.331	177.305	134.456	110.627	3.04113e-06	7.10348	7.34793	7.46934	7.20085	7.36019	7.17969	7.29644	7.23214	7.09945	6.77741	6.91325	6.99351	0.109394	0.044237	0.0385845	-0.287274	-0.272323
1569	0.519652	19	143.85	128.078	212.631	170.512	239.817	210.156	203.199	245.18	169.312	205.318	165.369	190.286	135.964	191.571	224.986	224.189	187.315	177.827	0.00559069	5.21552	5.27495	6.06582	5.92058	6.23358	6.1821	6.07214	6.07454	6.22404	6.08138	6.47245	6.32488	0.747969	0.962608	0.828106	0.907478	1.15343					1569;Leishmanolysin; hypothetical protein
1584	0.428884	35	308.923	313.485	403.01	302.679	328.333	281.155	351.089	374.089	272.057	276.39	244.656	252.222	311.204	352.844	304.744	362.589	274.223	248.439	0.170857	5.03812	5.10059	7.33763	7.05146	6.59433	6.22129	5.8799	5.82496	5.97689	5.93362	6.00063	5.85422	2.12519	1.33846	0.783071	0.885898	0.858071	1584;Cyclophilin type peptidyl-prolyl cis-trans isomerase/CLD;Peptidyl-prolyl cis-trans isomerase A OS=Pseudomonas aeruginosa GN=ppiA PE=3 SV=2; hypothetical protein
1585	-0.359193	8	301.849	269.573	269.497	211.304	258.344	278.315	266.924	284.358	212.725	223.305	205.013	200.733	285.711	240.401	268.329	275.641	218.015	202.873	0.00524097	7.92765	7.8354	8.84227	8.63781	8.30335	8.1558	8.38365	8.42304	8.49874	8.22663	8.42634	8.39608	0.858517	0.34805	0.521819	0.481162	0.529686
1586	-0.241041	9	293.595	275.672	331.309	381.816	364.357	357.833	312.613	255.291	289.422	224.183	248.054	259.684	284.633	356.562	361.095	283.952	256.803	253.869	0.00414199	6.40579	6.52896	6.07008	6.04367	6.15314	6.09568	6.1443	6.10974	6.05095	6.0802	6.15021	6.24974	-0.410503	-0.342965	-0.340359	-0.401802	-0.2674
1587	-0.0102853	39	879.605	847.752	687.342	779.133	368.474	458.651	472.527	432.225	668.566	572.96	709.049	670.104	863.679	733.237	413.563	452.376	620.763	689.576	8.70001e-23	8.55732	8.54091	8.953	8.69175	8.49597	8.36244	8.92211	8.89149	8.57449	8.6338	8.92558	8.85791	0.273259	-0.119911	0.357685	0.055029	0.342628
1588	0.37397	18	174.506	139.056	202.741	175.407	187.325	222.226	201.996	240.125	202.596	229.447	197.084	219.388	156.781	189.074	204.775	221.061	216.021	208.236	0.441922	7.09686	7.26282	6.86184	6.93814	7.10116	7.17114	7.38262	7.23342	7.29834	7.48938	7.19414	7.6062	-0.279852	-0.0436935	0.128176	0.214018	0.22033
1591	0.79904	22	499.937	395.211	424.026	482.165	1276.28	2083.81	1144.65	1085.62	2266.18	2502.42	2559.82	3061.73	447.574	453.095	1680.04	1115.13	2384.3	2810.78	8.01895e-26	8.85478	8.69852	6.8437	6.80827	8.5718	8.48437	9.66305	9.60128	10.1945	10.0641	10.2294	10.0843	-1.95067	-0.24857	0.85551	1.35265	1.38015	1591; hypothetical protein			1591; hypothetical protein	1591; hypothetical protein
1594	0.655012	41	162.715	179.309	215.103	155.827	116.306	75.9685	50.4991	27.8039	52.096	49.5746	71.358	92.5311	171.012	185.465	96.1373	39.1515	50.8353	81.9445	7.39899e-45	6.11024	6.21178	9.31102	9.20486	6.76787	7.02754	5.96584	5.948	5.59896	5.35904	5.62465	5.68913	3.09693	0.736699	-0.204091	-0.682007	-0.504122	1594;Putative uncharacterized protein DDB_G0290521 OS=Dictyostelium discoideum GN=DDB_G0290521 PE=4 SV=1; hypothetical protein
1595	0.511572	23	521.16	353.738	456.167	465.848	549.623	570.119	676.928	569.981	658.436	717.297	659.212	670.104	437.449	461.008	559.871	623.455	687.866	664.658	0.0043444	7.09176	7.05092	7.74058	7.73632	7.48163	7.55521	7.67201	7.60851	7.81906	7.61827	7.79257	7.57119	0.667117	0.447083	0.568921	0.647326	0.610543
1597	-0.381405	35	216.954	234.199	229.938	203.146	193.5	198.796	145.485	126.382	149.052	143.021	156.308	185.808	225.576	216.542	196.148	135.934	146.037	171.058	0.0123533	4.77375	4.90809	6.38751	6.08069	6.72072	6.20501	6.5215	6.08872	6.72264	5.77909	6.19631	6.19044	1.39318	1.62195	1.46419	1.40995	1.35245	1597; hypothetical protein		1597; hypothetical protein		1597; hypothetical protein
1599	0.121062	27	82.5367	102.462	135.985	117.482	89.5454	97.9781	93.784	78.3565	89.7209	65.3683	90.6133	97.0084	92.4994	126.733	93.7617	86.0703	77.5446	93.8108	0.00111242	4.0495	3.93621	6.68043	6.1266	6.60367	5.9392	6.48953	6.4298	6.39461	6.30414	6.51655	6.26691	2.41066	2.27858	2.46681	2.35652	2.39888	1599; hypothetical protein		1599; hypothetical protein	1599; hypothetical protein	1599; hypothetical protein
1600	-0.239993	12	259.401	218.342	243.537	194.171	283.046	274.765	245.281	236.333	232.985	195.228	231.064	239.536	238.871	218.854	278.905	240.807	214.106	235.3	0.454441	6.71855	6.91894	6.96402	6.87911	6.94197	7.03717	7.2268	6.88091	7.10563	7.24496	7.16748	6.92495	0.102816	0.170825	0.235108	0.356547	0.227469
1602	0.452169	36	264.117	243.957	278.151	355.709	260.402	242.105	268.126	233.806	251.797	178.118	194.819	227.597	254.037	316.93	251.254	250.966	214.958	211.208	0.160183	6.74646	6.91463	6.70995	6.73904	6.569	6.82148	6.42977	6.30516	5.96594	6.30547	6.15172	6.52265	-0.106055	-0.135305	-0.463084	-0.694844	-0.493364
1611	0.227699	32	147.387	159.792	159.473	141.141	148.213	102.948	165.926	139.02	128.793	125.911	122.328	97.0084	153.59	150.307	125.581	152.473	127.352	109.668	0.201729	6.49965	6.57662	7.04443	6.90668	6.31414	6.53926	5.97828	6.27766	6.13086	6.04771	6.23353	6.34343	0.437418	-0.111434	-0.41017	-0.448854	-0.249651
1615	0.714052	26	446.877	408.629	288.041	212.12	259.373	270.505	268.126	380.408	254.692	293.499	288.83	202.971	427.753	250.08	264.939	324.267	274.096	245.901	0.000687673	8.74175	8.76533	7.7593	8.00805	7.96054	8.00795	8.15407	7.80832	7.98952	7.89128	7.87764	7.91829	-0.869867	-0.769295	-0.772346	-0.81314	-0.855576
1620	0.174555	9	482.25	453.761	577.318	482.981	543.448	551.659	526.633	519.428	477.547	476.443	459.862	463.402	468.005	530.149	547.554	523.031	476.995	461.632	0.411531	8.23816	8.38461	8.29747	8.62307	8.00963	8.38099	8.00255	8.01708	7.85691	7.92775	7.74172	7.98052	0.148882	-0.116079	-0.301571	-0.41906	-0.450264
1621	0.0720858	45	1.1791	1.21979	1.23623	4.07923	7.2048	3.54993	4.80944	6.31908	5.78845	10.0904	7.92866	12.6857	1.19944	2.65773	5.37737	5.56426	7.93943	10.3072	0.14285	3.73053	3.49282	3.19075	2.98184	3.67381	3.13716	3.73418	3.13215	2.85591	2.92513	3.33287	3.79352	-0.52538	-0.206188	-0.178511	-0.721158	-0.0484815
1622	0.325359	42	14.1491	23.1759	90.2445	103.612	97.7794	56.0889	107.01	102.369	114.322	139.072	79.2866	82.8302	18.6625	96.9285	76.9342	104.69	126.697	81.0584	4.73088e-15	4.84788	4.64859	6.54254	6.42671	5.70262	5.4923	5.09657	4.75386	5.63505	5.32142	5.38906	5.5637	1.73638	0.84922	0.176976	0.729999	0.72814	1622;Eukaryotic and archaeal DNA primase small subunit;DNA primase small subunit OS=Homo sapiens GN=PRIM1 PE=1 SV=1; hypothetical protein; K02684 DNA primase small subunit [EC:2.7.7.-]
1626	0.0351245	9	270.013	253.716	280.623	226.805	239.817	240.685	247.686	286.886	222.855	269.37	241.258	269.385	261.864	253.714	240.251	267.286	246.113	255.321	0.74888	7.63355	7.57143	7.22163	7.37162	7.20131	6.91697	7.14109	7.34044	7.58051	7.5238	7.59919	7.42814	-0.305865	-0.543347	-0.361721	-0.050331	-0.0888205
1628	-0.234272	13	180.402	180.528	175.544	184.381	197.617	227.196	235.662	241.389	234.432	218.479	195.951	261.923	180.465	179.963	212.406	238.526	226.456	228.937	0.111606	7.02616	6.87485	5.68825	5.67665	5.89326	5.42231	5.97773	5.8494	6.87735	6.32365	6.65899	6.13304	-1.26805	-1.29272	-1.03694	-0.350005	-0.55449	1628;UPF0176 protein yceA OS=Escherichia coli O127:H6 (strain E2348/69 / EPEC) GN=yceA PE=3 SV=1; hypothetical protein		1628;UPF0176 protein yceA OS=Escherichia coli O127:H6 (strain E2348/69 / EPEC) GN=yceA PE=3 SV=1; hypothetical protein
1629	0.253496	26	31.8356	28.0551	18.5434	26.9229	22.6437	13.4897	21.6425	25.2763	13.024	17.5485	16.99	14.1781	29.9453	22.7332	18.0667	23.4594	15.2863	15.5841	0.0301912	6.36546	6.20954	6.01885	5.79959	5.69514	5.68078	5.63527	5.31497	6.07113	5.54408	6.21884	5.78921	-0.378281	-0.59954	-0.812383	-0.479894	-0.283474
1634	0.165981	8	350.191	359.837	374.576	310.021	291.28	298.904	313.816	361.451	295.211	285.164	282.034	235.805	355.014	342.299	295.092	337.634	290.187	258.919	0.110955	7.232	7.03463	8.37763	7.84331	7.70083	7.43012	7.84183	7.82619	7.39269	7.79953	7.62078	7.70903	0.977159	0.432164	0.700699	0.462796	0.531592
1636	0.512891	19	485.787	484.255	799.838	606.174	787.382	680.167	414.814	408.212	732.238	443.978	616.17	655.926	485.021	703.006	733.774	411.513	588.108	636.048	0.00531997	4.81786	5.64422	7.70592	7.76794	6.60457	6.88819	5.73189	5.96798	5.63645	6.00404	6.12791	6.22299	2.50588	1.51534	0.618893	0.5892	0.944405
1637	0.0375387	39	913.799	822.136	953.13	754.657	697.836	533.2	448.48	482.777	513.725	354.481	446.27	308.934	867.968	853.894	615.518	465.629	434.103	377.602	2.28568e-12	8.90731	9.10013	9.09831	9.22036	9.73702	9.77867	9.51999	9.56193	8.91089	8.74314	8.9022	8.81235	0.155611	0.754122	0.537244	-0.176705	-0.146449
1638	0.259666	10	745.188	790.422	1075.52	1413.05	1197.03	1136.69	1052.06	1243.59	1118.62	1055.11	1149.66	1623.02	767.805	1244.28	1166.86	1147.83	1086.86	1386.34	0.00869926	5.67975	5.63267	5.66728	5.13914	7.95461	7.53232	8.75979	8.75677	7.49268	7.32132	8.03358	7.75437	-0.253003	2.08725	3.10207	1.75078	2.23776		1638; hypothetical protein	1638; hypothetical protein	1638; hypothetical protein	1638; hypothetical protein
1643	0.255354	29	4.71638	9.75829	13.5985	9.79015	15.4389	14.9097	15.6307	18.9572	14.4711	23.6905	12.4593	23.1328	7.23734	11.6943	15.1743	17.294	19.0808	17.796	0.384759	4.5488	3.8489	4.29529	4.24101	3.62993	4.30339	4.65132	3.61755	4.16791	4.68731	4.73303	4.91352	0.0692975	-0.232188	-0.0644115	0.22876	0.624426
1644	0.640476	21	304.207	365.936	407.955	295.336	299.514	365.643	369.124	391.783	393.614	462.404	428.148	476.834	335.071	351.645	332.578	380.454	428.009	452.491	0.0102034	5.53672	5.64316	7.07194	7.25476	7.04302	6.95082	7.14716	7.33769	7.56909	7.64613	7.65832	7.6164	1.57341	1.40698	1.65248	2.01767	2.04741	1644;Protein kinase domain;Dual specificity protein kinase shkB OS=Dictyostelium discoideum GN=shkB PE=3 SV=1; hypothetical protein	1644;Protein kinase domain;Dual specificity protein kinase shkB OS=Dictyostelium discoideum GN=shkB PE=3 SV=1; hypothetical protein	1644;Protein kinase domain;Dual specificity protein kinase shkB OS=Dictyostelium discoideum GN=shkB PE=3 SV=1; hypothetical protein	1644;Protein kinase domain;Dual specificity protein kinase shkB OS=Dictyostelium discoideum GN=shkB PE=3 SV=1; hypothetical protein	1644;Protein kinase domain;Dual specificity protein kinase shkB OS=Dictyostelium discoideum GN=shkB PE=3 SV=1; hypothetical protein
1645	0.0271689	28	455.131	441.563	344.907	443.82	417.878	394.042	376.339	409.476	397.956	449.243	502.904	585.781	448.347	394.364	405.96	392.907	423.599	544.343	0.417253	8.68161	8.4392	8.17278	7.59858	8.70648	7.78507	8.55927	8.50124	9.1106	8.40476	8.84434	8.29237	-0.674724	-0.31463	-0.0301465	0.19728	0.0079525
1649	0.0564696	8	370.236	311.046	368.395	317.364	312.894	300.324	357.101	338.703	338.624	326.842	333.004	308.934	340.641	342.88	306.609	347.902	332.733	320.969	0.977911	5.90312	5.57102	6.95433	6.9144	6.68698	6.5507	6.42728	6.57228	6.63083	6.28627	6.60493	6.42256	1.1973	0.881776	0.762712	0.721483	0.776678	1649;Hcp beta-lactamase-like protein CG13865 OS=Drosophila melanogaster GN=CG13865 PE=1 SV=1; hypothetical protein
1650	0.770178	50	247.61	252.496	241.064	243.938	303.631	329.434	288.566	283.095	266.269	297.887	276.37	300.726	250.053	242.501	316.532	285.83	282.078	288.548	0.0236033	6.35889	6.46964	6.52896	6.56185	6.8563	6.96079	6.95525	6.90606	7.00664	6.95286	6.95732	7.09005	0.131142	0.494282	0.51639	0.565484	0.609421
1653	0.144922	26	4.71638	4.87915	2.47245	3.26338	2.05851	4.9699	2.40472	5.05526	7.23556	5.26456	2.26533	0.746218	4.79776	2.86792	3.51421	3.72999	6.25006	1.50578	0.688905	3.00167	3.21284	2.44477	2.38691	2.69976	2.1476	2.47731	2.63389	2.60741	2.29042	2.73075	2.4573	-0.691415	-0.683578	-0.551659	-0.65834	-0.513231
1665	0.750092	41	222.849	193.946	338.726	152.563	78.2235	58.9289	87.7722	159.241	108.533	117.575	107.603	88.8	208.398	245.645	68.5762	123.506	113.054	98.2016	0.000128699	6.97311	6.76526	8.85585	8.35186	6.63426	5.99861	5.99977	5.75969	6.77674	6.35433	6.6484	6.62659	1.73466	-0.552748	-0.989456	-0.303655	-0.231694
1666	0.49382	5	113.193	70.7476	417.844	283.914	144.096	173.237	194.782	266.665	95.5094	130.737	84.9499	86.5613	91.9704	350.879	158.666	230.724	113.123	85.7556	5.96364e-21	7.82824	8.10708	8.58252	8.46275	5.5369	5.07075	4.51393	4.41902	5.96773	5.94845	5.92918	5.61151	0.554974	-2.66383	-3.50119	-2.00957	-2.19732		1666;Tic22-like family; hypothetical protein	1666;Tic22-like family; hypothetical protein	1666;Tic22-like family; hypothetical protein	1666;Tic22-like family; hypothetical protein
1668	0.900234	38	1014.02	691.619	102.607	117.482	145.125	162.587	123.843	116.271	102.745	168.466	166.502	173.123	852.821	110.044	153.856	120.057	135.605	169.812	2.36908e-43	8.79094	8.66242	7.43704	7.45834	7.51997	7.50543	8.19647	7.85795	7.3907	7.28043	7.90292	7.80272	-1.27898	-1.21398	-0.699469	-1.39111	-0.873857	1668;DnaJ domain;Chaperone protein dnaJ OS=Fusobacterium nucleatum subsp. polymorphum GN=dnaJ PE=3 SV=1; hypothetical protein	1668;DnaJ domain;Chaperone protein dnaJ OS=Fusobacterium nucleatum subsp. polymorphum GN=dnaJ PE=3 SV=1; hypothetical protein		1668;DnaJ domain;Chaperone protein dnaJ OS=Fusobacterium nucleatum subsp. polymorphum GN=dnaJ PE=3 SV=1; hypothetical protein
1672	-0.164681	35	334.863	287.87	279.387	292.073	277.899	345.053	272.936	230.014	286.528	307.538	265.044	284.309	311.366	285.73	311.476	251.475	297.033	274.677	0.725787	6.46836	5.99559	7.58506	7.40845	7.36224	7.35228	7.36756	7.28448	7.50518	7.71034	7.2767	7.52654	1.26478	1.12528	1.09404	1.37578	1.16964
1674	0.140043	32	379.669	417.167	291.749	257.807	320.099	331.564	280.15	241.389	176.548	239.976	220.87	226.104	398.418	274.778	325.831	260.769	208.262	223.487	0.000200832	7.0492	6.99677	6.65458	6.5189	7.27748	6.96098	6.91367	6.94798	7.07848	6.967	7.09938	6.79765	-0.436249	0.0962425	-0.092164	-0.0002505	-0.0744745
1676	0.012129	12	271.192	246.397	213.867	247.201	243.934	249.915	232.055	192.1	206.937	191.279	188.023	219.388	258.794	230.534	246.925	212.078	199.108	203.705	0.528684	7.40878	7.60221	7.65135	7.61996	7.52493	7.62426	7.75329	7.47298	7.60031	7.48957	7.62378	7.27143	0.130161	0.0691025	0.10764	0.0394495	-0.057887
1680	-0.299395	13	688.592	803.839	767.696	899.878	1038.52	1255.97	858.485	918.794	1274.91	1110.82	1421.5	1372.3	746.216	833.787	1147.24	888.639	1192.86	1396.9	1.6504e-06	9.70762	9.6102	8.38272	8.3335	8.53842	8.42191	8.82771	8.9388	9.08515	8.79573	9.06509	8.81422	-1.3008	-1.17875	-0.775651	-0.718467	-0.719254	1680;MraW methylase family;S-adenosyl-L-methionine-dependent methyltransferase mraW OS=Salinibacter ruber (strain DSM 13855) GN=mraW PE=3 SV=1; hypothetical protein	1680;MraW methylase family;S-adenosyl-L-methionine-dependent methyltransferase mraW OS=Salinibacter ruber (strain DSM 13855) GN=mraW PE=3 SV=1; hypothetical protein
1681	0.651877	23	347.833	395.211	532.813	554.775	501.248	545.979	434.052	391.783	483.335	540.495	542.547	639.509	371.522	543.794	523.614	412.917	511.915	591.028	0.00157507	7.17466	7.17363	7.94228	8.07064	7.64973	7.73792	7.87651	7.68127	7.93955	8.08462	7.65447	7.84487	0.832318	0.519683	0.604746	0.837941	0.575527
1684	-0.554768	12	354.908	384.233	367.159	301.863	359.211	368.483	312.613	322.273	315.47	325.526	319.412	363.408	369.57	334.511	363.847	317.443	320.498	341.41	0.84816	7.03215	6.9387	7.09656	7.16324	7.20621	7.19997	7.3467	7.31046	7.2173	7.24327	7.16472	7.27219	0.144477	0.217667	0.343155	0.244865	0.233028
1685	0.243918	37	175.685	209.803	259.607	195.803	205.851	171.107	205.603	232.542	193.913	210.583	169.9	181.331	192.744	227.705	188.479	219.073	202.248	175.615	0.706811	7.52667	7.49726	7.41014	7.32608	6.61623	6.63425	6.74912	6.46707	6.55406	6.92813	6.3646	6.7584	-0.143853	-0.886728	-0.903873	-0.770869	-0.950467
1687	0.248468	19	198.088	182.968	137.221	292.073	204.822	254.175	227.246	211.057	257.586	242.609	224.268	252.968	190.528	214.647	229.499	219.152	250.097	238.618	0.00497497	5.58312	5.84577	6.3134	5.88814	6.73599	6.81807	7.0338	6.97863	6.77278	6.95625	7.09766	6.92364	0.386327	1.06259	1.29177	1.15007	1.29621			1687; hypothetical protein		1687; hypothetical protein
1692	-0.532351	13	338.4	422.046	348.616	887.64	558.887	609.878	521.824	420.851	497.806	440.469	540.282	688.013	380.223	618.128	584.382	471.337	469.137	614.147	0.469296	8.3185	8.35292	7.33137	7.2909	7.92822	7.95177	8.02691	8.12473	8.05427	7.7769	7.76561	7.66474	-1.02458	-0.395717	-0.259894	-0.42013	-0.62054	1692; hypothetical protein
1693	0.655471	20	253.506	247.617	238.592	186.013	188.354	180.336	167.128	179.462	130.24	134.246	155.175	101.486	250.561	212.302	184.345	173.295	132.243	128.33	2.24378e-07	7.62172	7.5394	6.10248	6.17512	6.61842	6.39464	6.40755	6.36916	6.64354	6.16257	6.5347	6.09333	-1.44176	-1.07403	-1.1922	-1.1775	-1.26654	1693; hypothetical protein	1693; hypothetical protein	1693; hypothetical protein
1696	-0.450857	35	292.416	295.188	297.93	265.966	272.753	259.145	268.126	250.235	246.009	239.099	235.595	244.76	293.802	281.948	265.949	259.181	242.554	240.177	0.437692	6.2325	6.57671	7.46754	7.33275	7.49232	7.55223	7.48001	7.1912	7.53664	7.19691	7.51961	7.15816	0.995543	1.11767	0.930999	0.962173	0.934282
1701	0.643175	36	189.834	191.507	160.709	160.722	165.71	171.107	158.711	102.369	193.913	166.272	150.645	149.244	190.67	160.716	168.409	130.54	180.093	149.944	0.336836	7.28432	7.29865	6.48941	6.98468	6.90553	6.74348	6.5761	6.55986	6.83114	6.75084	6.70079	6.69481	-0.554441	-0.466983	-0.723508	-0.500498	-0.593687
1704	0.394985	44	703.92	755.048	550.121	572.724	755.475	882.513	614.406	564.925	432.686	522.947	454.199	499.966	729.484	561.422	818.994	589.666	477.817	477.083	1.37178e-08	8.77429	8.88402	7.29262	7.40082	7.61608	7.78893	7.72125	7.70874	7.76543	7.89639	7.757	7.78529	-1.48243	-1.12664	-1.11416	-0.998243	-1.058	1704;Anion-transporting ATPase;ATPase ASNA1 homolog OS=Toxoplasma gondii GN=TGGT1_116520 PE=3 SV=1; hypothetical protein; K01551 arsenite-transporting ATPase [EC:3.6.3.16]	1704;Anion-transporting ATPase;ATPase ASNA1 homolog OS=Toxoplasma gondii GN=TGGT1_116520 PE=3 SV=1; hypothetical protein; K01551 arsenite-transporting ATPase [EC:3.6.3.16]	1704;Anion-transporting ATPase;ATPase ASNA1 homolog OS=Toxoplasma gondii GN=TGGT1_116520 PE=3 SV=1; hypothetical protein; K01551 arsenite-transporting ATPase [EC:3.6.3.16]		1704;Anion-transporting ATPase;ATPase ASNA1 homolog OS=Toxoplasma gondii GN=TGGT1_116520 PE=3 SV=1; hypothetical protein; K01551 arsenite-transporting ATPase [EC:3.6.3.16]
1706	-0.0674789	12	146.208	181.748	126.095	157.458	188.354	169.687	167.128	125.118	160.629	150.04	171.033	155.213	163.978	141.777	179.02	146.123	155.335	163.123	0.858679	7.06809	6.80222	6.85766	6.57152	7.24867	6.58989	7.03264	7.26055	7.43865	7.09431	7.07221	6.86055	-0.220567	-0.015875	0.211438	0.331322	0.0312195
1711	0.505129	40	1287.57	1554.01	561.247	518.062	327.304	242.105	435.254	319.745	424.004	423.797	373.78	217.896	1420.79	539.654	284.705	377.5	423.901	295.838	6.88875e-26	8.16519	8.08045	8.51761	8.3403	7.90827	7.34274	7.33684	7.57961	7.44397	7.40095	7.13204	7.06065	0.306133	-0.497314	-0.664597	-0.700357	-1.02648					1711;CRAL/TRIO domain;Protein real-time OS=Drosophila pseudoobscura pseudoobscura GN=retm PE=3 SV=1; hypothetical protein
1713	-0.683191	35	558.891	530.607	406.718	339.392	355.094	361.383	436.456	377.881	357.437	380.365	405.494	383.556	544.749	373.055	358.238	407.169	368.901	394.525	6.55483e-06	6.02949	6.32601	7.25221	7.09867	6.8943	6.99956	7.3442	6.85405	7.32008	6.95931	7.15519	6.86901	0.997693	0.769182	0.921375	0.961948	0.834353
1716	0.636337	25	62.4921	53.6706	77.8822	73.4261	92.6331	76.6785	75.7486	50.5526	43.4133	36.4132	30.582	37.3109	58.0813	75.6542	84.6558	63.1506	39.9133	33.9464	5.99913e-11	6.69017	6.59072	8.52085	8.57362	7.55819	7.29514	6.89396	7.07495	6.04617	6.36241	6.00439	6.28371	1.90679	0.786222	0.344012	-0.436147	-0.496392	1716; hypothetical protein
1720	0.270639	8	1120.14	1214.91	881.429	1346.96	936.624	817.904	1042.45	697.626	1241.62	1044.14	1287.84	1559.6	1167.52	1114.2	877.264	870.036	1142.88	1423.72	0.0354018	7.67474	7.95301	7.88775	8.26746	8.22958	8.42701	8.22735	8.2059	8.54195	8.50962	8.54089	8.45291	0.263736	0.514425	0.402756	0.711916	0.683028
1724	0.672261	21	187.476	113.44	217.576	283.099	235.7	190.276	260.912	247.708	188.125	176.363	198.217	164.914	150.458	250.337	212.988	254.31	182.244	181.565	0.00863786	4.88291	5.33132	7.45395	7.31812	7.36787	7.2154	7.24063	6.92803	6.71328	6.73983	6.83318	6.9753	2.27892	2.18452	1.97721	1.61944	1.79712	1724; hypothetical protein	1724; hypothetical protein	1724; hypothetical protein		1724; hypothetical protein
1725	-0.0932876	8	156.82	132.957	159.473	136.246	145.125	124.958	149.093	98.5776	127.346	124.595	114.399	141.035	144.888	147.86	135.041	123.835	125.97	127.717	0.699986	6.37468	6.28675	6.91433	6.83557	7.07186	6.69684	6.87243	6.86128	6.8247	6.82538	6.90422	6.86908	0.544231	0.553629	0.536134	0.49432	0.555931
1726	-0.532086	16	1602.39	929.477	30.9057	30.1863	37.0533	29.8194	22.8448	30.3316	28.9422	33.3422	33.98	25.3714	1265.93	30.546	33.4363	26.5882	31.1422	29.6757	7.14871e-164	5.98724	5.98036	6.48899	6.76995	6.68692	6.91325	6.55152	6.65091	6.12069	6.38441	6.08416	6.17411	0.645672	0.816281	0.617417	0.268749	0.145333
1727	-0.0788831	18	76.6412	67.0883	149.583	114.218	130.716	146.967	115.427	135.228	89.7209	90.375	106.471	112.679	71.8647	131.901	138.841	125.327	90.048	109.575	0.000182637	5.09617	5.16626	4.53391	5.00892	4.89503	5.20754	5.38332	4.89463	4.4818	4.74841	4.80863	5.05688	-0.359801	-0.0799305	0.0077605	-0.516114	-0.198464
1732	0.353605	19	345.475	293.969	301.639	311.653	411.703	337.243	490.563	345.022	390.72	365.449	347.728	382.064	319.722	306.646	374.473	417.792	378.084	364.896	0.00149698	6.06696	5.96345	6.65367	6.76206	7.05696	7.50766	7.03273	6.91875	6.70572	6.82513	6.7925	6.88742	0.692653	1.2671	0.960533	0.750217	0.824753
1734	0.356953	40	404.43	424.486	171.835	95.454	138.95	128.508	214.02	228.751	123.004	126.35	156.308	120.887	414.458	133.645	133.729	221.385	124.677	138.598	1.63236e-15	7.23482	7.34092	7.44289	7.5862	5.59678	5.46133	5.57779	5.37516	6.28137	6.24823	6.09755	6.08738	0.226673	-1.75882	-1.8114	-1.02307	-1.19541		1734;Pentatricopeptide repeat-containing protein At5g42310, mitochondrial OS=Arabidopsis thaliana GN=At5g42310 PE=2 SV=1; hypothetical protein	1734;Pentatricopeptide repeat-containing protein At5g42310, mitochondrial OS=Arabidopsis thaliana GN=At5g42310 PE=2 SV=1; hypothetical protein	1734;Pentatricopeptide repeat-containing protein At5g42310, mitochondrial OS=Arabidopsis thaliana GN=At5g42310 PE=2 SV=1; hypothetical protein	1734;Pentatricopeptide repeat-containing protein At5g42310, mitochondrial OS=Arabidopsis thaliana GN=At5g42310 PE=2 SV=1; hypothetical protein
1738	0.4445	18	519.981	406.189	630.475	712.233	730.773	679.457	815.2	849.284	806.041	682.2	663.742	604.437	463.085	671.354	705.115	832.242	744.12	634.09	6.10519e-06	8.09477	8.05718	8.49105	8.08091	8.36723	8.15935	8.34718	8.24205	8.27955	8.15279	8.31423	8.09771	0.210006	0.187312	0.21864	0.140194	0.129993
1740	0.622401	28	483.429	434.244	284.332	290.441	413.761	412.502	385.957	463.82	406.638	440.469	446.27	535.039	458.837	287.387	413.132	424.889	423.553	490.654	0.0023964	7.891	7.96779	6.83015	6.98622	7.70651	7.82007	8.40188	8.24239	7.94975	8.0577	7.74705	7.92288	-1.02121	-0.166101	0.392747	0.0743295	-0.094427	1740; hypothetical protein
1741	-0.765448	3	903.187	958.752	294.222	234.148	270.695	248.495	229.651	267.929	212.725	257.964	215.207	218.642	930.97	264.185	259.595	248.79	235.345	216.924	4.842e-42	5.96471	6.0893	7.02789	7.08538	7.08102	7.57533	7.26778	7.44088	6.71505	7.03659	6.84485	7.18781	1.02963	1.30117	1.32732	0.848819	0.989327	1741; hypothetical protein		1741; hypothetical protein
1743	0.720446	43	157.999	229.32	401.773	460.137	359.211	350.733	559.097	456.237	523.854	481.269	438.342	467.133	193.659	430.955	354.972	507.667	502.562	452.737	2.87718e-08	5.33492	5.28011	6.54114	6.39781	6.37652	6.27836	6.25718	6.32569	6.31634	6.1992	6.10821	6.13907	1.16196	1.01993	0.98392	0.950258	0.816126	1743;RecF/RecN/SMC N terminal domain;Structural maintenance of chromosomes protein 6 OS=Mus musculus GN=Smc6 PE=2 SV=1; smc-like protein	1743;RecF/RecN/SMC N terminal domain;Structural maintenance of chromosomes protein 6 OS=Mus musculus GN=Smc6 PE=2 SV=1; smc-like protein
1744	0.0510119	9	370.236	440.343	386.939	358.972	361.269	443.741	349.887	400.629	380.59	451.875	480.25	518.622	405.29	372.955	402.505	375.258	416.233	499.436	0.314901	7.98248	7.86108	8.02347	7.91615	8.18587	7.72909	8.0548	7.81189	7.80159	7.97112	8.12992	8.0812	0.048027	0.0356965	0.011561	-0.035427	0.183776
1747	-0.527125	27	203.984	258.595	205.214	163.985	121.452	132.767	147.89	154.185	99.8507	147.847	95.1439	120.887	231.289	184.599	127.11	151.038	123.849	108.016	1.79674e-05	4.27977	4.5298	6.38969	6.15215	6.23049	6.0791	6.36595	6.32031	5.98602	5.96095	6.00976	5.91515	1.86613	1.75001	1.93835	1.5687	1.55767	1747;Alkylated DNA repair protein alkB homolog 6 OS=Homo sapiens GN=ALKBH6 PE=1 SV=2; hypothetical protein	1747;Alkylated DNA repair protein alkB homolog 6 OS=Homo sapiens GN=ALKBH6 PE=1 SV=2; hypothetical protein	1747;Alkylated DNA repair protein alkB homolog 6 OS=Homo sapiens GN=ALKBH6 PE=1 SV=2; hypothetical protein	1747;Alkylated DNA repair protein alkB homolog 6 OS=Homo sapiens GN=ALKBH6 PE=1 SV=2; hypothetical protein	1747;Alkylated DNA repair protein alkB homolog 6 OS=Homo sapiens GN=ALKBH6 PE=1 SV=2; hypothetical protein
1748	0.359041	35	116.73	91.484	116.205	114.218	120.423	95.1382	128.652	126.382	60.7787	67.5619	61.164	58.9512	104.107	115.212	107.781	127.517	64.1703	60.0576	4.31491e-09	6.13886	6.09872	7.36359	7.45907	7.00015	7.22395	7.02566	7.153	6.88707	6.68484	6.77313	6.76031	1.29254	0.99326	0.970542	0.667166	0.647928	1748;IQ calmodulin-binding motif;Myosin-Va OS=Gallus gallus GN=MYO5A PE=1 SV=1; hypothetical protein
1750	0.612794	9	142.671	140.275	127.331	136.246	137.92	163.297	149.093	147.866	159.182	143.898	146.114	174.615	141.473	131.789	150.609	148.479	151.54	160.364	0.0465495	7.17905	7.29233	6.62039	6.92536	7.34689	7.40828	7.33199	7.49705	7.21079	7.47502	7.2686	7.44502	-0.462815	0.141895	0.178829	0.10722	0.121119
1751	-0.199147	9	5.89548	7.31872	4.9449	13.8694	8.23406	5.67989	9.61888	13.902	7.23556	7.45813	5.66333	11.9395	6.6071	9.40714	6.95697	11.7604	7.34685	8.80141	0.941369	5.18431	4.56464	3.98518	4.09408	4.75015	4.85444	4.71617	4.47558	4.38049	4.77894	5.14292	5.19758	-0.834843	-0.072183	-0.278599	-0.294758	0.295772
1753	0.297667	32	167.432	176.869	217.576	138.694	170.857	141.997	159.914	127.645	109.98	126.35	90.6133	75.3681	172.15	178.135	156.427	143.78	118.165	82.9907	3.42442e-05	6.18332	6.10217	6.13732	6.28654	5.86112	6.20662	5.88459	5.91775	5.95075	6.01594	5.96833	5.96719	0.069184	-0.10888	-0.241575	-0.159401	-0.17499
1754	0.722332	21	90.7904	109.781	233.647	256.176	239.817	144.837	201.996	193.364	131.687	135.563	142.716	108.202	100.286	244.911	192.327	197.68	133.625	125.459	0.000144565	4.43683	3.89801	6.75399	6.6293	5.97821	6.52179	5.68825	5.55512	4.81546	5.0873	5.33401	5.7132	2.52423	2.08258	1.45427	0.783963	1.35619	1754;Glutathione S-transferase DHAR1, mitochondrial OS=Arabidopsis thaliana GN=DHAR1 PE=1 SV=1; hypothetical protein
1755	0.766725	6	312.46	240.298	504.38	915.379	593.881	577.929	473.73	389.255	384.932	356.236	400.964	380.571	276.379	709.88	585.905	431.492	370.584	390.768	6.23947e-05	6.31	6.32234	9.98258	9.66089	9.40178	8.93522	8.48839	8.20965	8.14339	7.65263	7.86269	7.58527	3.50556	2.85233	2.03285	1.58183	1.40781	1755; hypothetical protein	1755; hypothetical protein	1755; hypothetical protein		1755; hypothetical protein
1758	-0.0334647	13	10.6119	9.75829	8.65358	10.606	19.5559	18.4596	21.6425	25.2763	15.9182	17.1098	10.194	8.95462	10.1851	9.62979	19.0078	23.4594	16.514	9.57431	0.0648634	5.74233	5.48643	4.24624	3.69545	4.89027	4.77837	4.72655	5.21894	4.99148	4.37381	4.75928	5.09453	-1.64354	-0.780064	-0.641641	-0.931736	-0.687475
1761	0.711193	26	36.552	39.0332	53.1577	40.7923	19.5559	24.8495	40.8802	39.1783	17.3653	21.9357	23.786	20.8941	37.7926	46.975	22.2027	40.0292	19.6505	22.34	0.000883137	5.3179	5.43854	5.9185	5.99415	4.65218	4.29449	4.58697	4.31369	4.35534	4.61383	4.44095	4.69246	0.578105	-0.904886	-0.927891	-0.893633	-0.811513
1762	0.340074	21	185.118	185.408	257.135	207.225	222.32	201.636	221.234	218.64	185.23	169.782	174.431	191.778	185.263	232.18	211.978	219.937	177.506	183.104	0.163155	5.43105	5.32272	7.03531	6.88892	7.10679	6.95625	6.93581	6.86453	7.0838	6.94534	6.9938	6.7279	1.58523	1.65463	1.52328	1.63768	1.48396	1762;PRA1 family protein;PRA1 family protein G1 OS=Arabidopsis thaliana GN=PRA1G1 PE=2 SV=1; hypothetical protein	1762;PRA1 family protein;PRA1 family protein G1 OS=Arabidopsis thaliana GN=PRA1G1 PE=2 SV=1; hypothetical protein	1762;PRA1 family protein;PRA1 family protein G1 OS=Arabidopsis thaliana GN=PRA1G1 PE=2 SV=1; hypothetical protein	1762;PRA1 family protein;PRA1 family protein G1 OS=Arabidopsis thaliana GN=PRA1G1 PE=2 SV=1; hypothetical protein	1762;PRA1 family protein;PRA1 family protein G1 OS=Arabidopsis thaliana GN=PRA1G1 PE=2 SV=1; hypothetical protein
1764	-0.0922075	38	979.829	764.806	149.583	107.692	164.681	136.317	121.438	159.241	150.5	195.228	70.2253	65.6672	872.317	128.638	150.499	140.34	172.864	67.9462	1.75618e-156	7.95625	7.94213	9.77755	9.58203	8.20296	7.98077	8.29068	8.28754	7.44759	7.52582	5.08858	5.80837	1.7306	0.142675	0.339924	-0.462486	-2.50071	1764; hypothetical protein
1765	0.0785915	49	205.163	200.045	111.26	99.5332	137.92	183.886	195.985	190.836	160.629	170.221	173.298	192.524	202.604	105.397	160.903	193.41	165.425	182.911	0.000209338	4.99908	4.66791	5.37204	5.06779	5.90906	5.43814	5.8273	5.58459	6.44826	6.18555	6.29013	6.41113	0.386417	0.840099	0.872451	1.48341	1.51713					1765;Ankyrin repeat and KH domain-containing protein mask OS=Drosophila melanogaster GN=mask PE=1 SV=2; hypothetical protein
1768	-0.0761271	8	364.341	298.848	316.474	328.786	242.905	243.525	282.554	313.426	367.566	361.5	356.79	411.913	331.594	322.63	243.215	297.99	364.533	384.351	0.00334015	6.28343	6.71652	7.49188	7.53386	7.01723	7.35852	7.15259	7.37578	7.0917	7.42602	7.01544	7.25401	1.0129	0.6879	0.764209	0.758885	0.634747
1770	0.518216	26	228.745	254.935	264.552	144.405	207.91	195.956	151.497	217.376	98.4036	183.382	132.522	104.471	241.84	204.479	201.933	184.437	140.893	118.496	0.00790325	8.62089	8.55788	8.13567	8.46347	7.819	7.88945	7.49027	7.76785	7.70277	7.62641	7.75031	7.62991	-0.289814	-0.735162	-0.960326	-0.924793	-0.899276
1771	0.953814	31	8.25367	6.09893	0	1.63169	1.02926	0.709986	2.40472	1.26382	1.44711	0.438714	1.13267	0.746218	7.1763	0.815846	0.869622	1.83427	0.942913	0.939442	0.183128	8.06986	8.02639	3.72867	3.67832	3.99243	3.66115	3.74889	3.9762	2.29246	3.58457	3.65688	3.99265	-4.34463	-4.22133	-4.18558	-5.10961	-4.22336	1771;Dihydrodipicolinate synthetase family;Dihydrodipicolinate synthase OS=Ralstonia solanacearum GN=dapA PE=3 SV=1; DHPS_1; dihydrodipicolinate synthase (EC:4.2.1.52)	1771;Dihydrodipicolinate synthetase family;Dihydrodipicolinate synthase OS=Ralstonia solanacearum GN=dapA PE=3 SV=1; DHPS_1; dihydrodipicolinate synthase (EC:4.2.1.52)	1771;Dihydrodipicolinate synthetase family;Dihydrodipicolinate synthase OS=Ralstonia solanacearum GN=dapA PE=3 SV=1; DHPS_1; dihydrodipicolinate synthase (EC:4.2.1.52)	1771;Dihydrodipicolinate synthetase family;Dihydrodipicolinate synthase OS=Ralstonia solanacearum GN=dapA PE=3 SV=1; DHPS_1; dihydrodipicolinate synthase (EC:4.2.1.52)	1771;Dihydrodipicolinate synthetase family;Dihydrodipicolinate synthase OS=Ralstonia solanacearum GN=dapA PE=3 SV=1; DHPS_1; dihydrodipicolinate synthase (EC:4.2.1.52)
1773	0.340801	19	235.819	269.573	296.694	248.017	293.338	342.923	383.553	384.2	315.47	316.751	300.156	296.995	252.696	272.356	318.131	383.876	316.111	298.576	0.00105046	6.85847	6.89736	7.88876	7.89941	7.86477	7.78406	7.71423	7.58864	7.73901	7.76698	7.66505	7.56353	1.01617	0.9465	0.773522	0.875081	0.736372	1773; hypothetical protein
1778	0.160822	32	358.445	348.859	339.962	360.604	324.216	269.795	318.625	254.027	240.221	255.331	277.503	255.953	353.652	350.283	297.005	286.326	247.776	266.728	0.0979037	7.04041	7.25037	6.98563	7.14639	7.1398	7.28657	7.13266	6.96307	7.15894	6.90937	7.14732	7.06533	-0.0793805	0.067793	-0.097522	-0.111236	-0.0390635
1779	0.571991	9	653.219	769.685	681.161	674.705	616.525	625.498	518.217	471.403	794.464	611.567	655.814	1047.69	711.452	677.933	621.011	494.81	703.016	851.752	0.0652475	6.79899	6.88839	6.70268	6.68285	6.05957	6.13455	6.4604	6.4764	6.71503	6.64691	6.94676	6.92467	-0.150926	-0.746627	-0.37529	-0.162714	0.0920275
1783	0.313917	47	91.9695	95.1434	66.7562	52.2141	86.4576	83.0684	90.177	92.2585	92.6151	107.924	116.665	91.7849	93.5564	59.4852	84.763	91.2177	100.269	104.225	0.0763396	7.02133	7.11685	4.84167	4.78461	5.25878	5.28664	5.41568	5.37805	5.53705	5.45823	5.7779	5.58005	-2.25595	-1.79638	-1.67222	-1.57145	-1.39011	1783;Meckelin (Transmembrane protein 67);Meckelin OS=Homo sapiens GN=TMEM67 PE=1 SV=1; hypothetical protein	1783;Meckelin (Transmembrane protein 67);Meckelin OS=Homo sapiens GN=TMEM67 PE=1 SV=1; hypothetical protein	1783;Meckelin (Transmembrane protein 67);Meckelin OS=Homo sapiens GN=TMEM67 PE=1 SV=1; hypothetical protein	1783;Meckelin (Transmembrane protein 67);Meckelin OS=Homo sapiens GN=TMEM67 PE=1 SV=1; hypothetical protein	1783;Meckelin (Transmembrane protein 67);Meckelin OS=Homo sapiens GN=TMEM67 PE=1 SV=1; hypothetical protein
1785	0.0965906	25	255.864	281.771	351.088	305.942	233.641	181.046	269.329	332.383	332.836	385.191	168.767	139.543	268.817	328.515	207.344	300.856	359.013	154.155	2.93924e-05	5.27017	5.49683	7.28538	7.23773	7.00458	6.99491	6.26667	6.4453	5.50471	5.11694	5.59147	5.47006	1.87806	1.61624	0.972488	-0.0726715	0.147265	1785;HSF-type DNA-binding;Heat shock factor protein 4 OS=Homo sapiens GN=HSF4 PE=1 SV=1; hypothetical protein	1785;HSF-type DNA-binding;Heat shock factor protein 4 OS=Homo sapiens GN=HSF4 PE=1 SV=1; hypothetical protein
1786	0.323223	6	286.52	203.704	488.309	374.473	308.777	188.146	363.113	644.546	248.903	374.223	245.789	173.123	245.112	431.391	248.462	503.829	311.563	209.456	0.000746552	5.70467	6.10222	9.17961	9.42601	8.18953	8.54893	7.91699	7.97097	7.53435	7.95961	7.97265	8.06288	3.39936	2.46578	2.04053	1.84353	2.11432	1786;Mucin-19 OS=Mus musculus GN=Muc19 PE=2 SV=2; hypothetical protein	1786;Mucin-19 OS=Mus musculus GN=Muc19 PE=2 SV=2; hypothetical protein	1786;Mucin-19 OS=Mus musculus GN=Muc19 PE=2 SV=2; hypothetical protein		1786;Mucin-19 OS=Mus musculus GN=Muc19 PE=2 SV=2; hypothetical protein
1788	0.625299	35	254.685	229.32	364.687	267.597	260.402	256.305	220.032	251.499	193.913	213.215	176.696	178.346	242.002	316.142	258.354	235.766	203.564	177.521	0.042817	6.93381	7.04897	8.61692	8.98819	8.0887	8.33471	7.87506	8.04868	7.36515	7.62435	7.3444	7.69735	1.81117	1.22032	0.970482	0.503363	0.529488	1788; hypothetical protein	1788; hypothetical protein
1791	-0.661261	39	142.671	121.979	119.914	86.4797	67.931	87.3283	58.9156	80.8842	70.9085	70.6329	55.5006	70.8907	132.325	103.197	77.6296	69.8999	70.7707	63.1957	6.66696e-05	6.12914	6.16424	6.69133	6.56726	6.73012	6.87701	6.65527	6.51308	6.82551	6.43271	6.82986	6.92942	0.482606	0.656877	0.437487	0.482421	0.732952
1797	-0.628343	46	175.685	159.792	302.875	465.032	378.767	450.131	425.635	427.17	541.22	483.463	574.262	588.766	167.739	383.954	414.449	426.402	512.341	581.514	4.9149e-17	8.54331	8.41161	7.36439	7.4675	7.87069	7.8085	7.74385	7.65435	7.84656	7.64692	7.9336	7.79624	-1.06151	-0.637861	-0.77836	-0.730719	-0.61254	1797;JmjC domain-containing protein 5 OS=Bos taurus GN=JMJD5 PE=2 SV=1; hypothetical protein
1798	0.134635	33	511.728	468.398	278.151	268.413	250.109	248.495	257.305	241.389	269.163	275.512	249.186	229.089	490.063	273.282	249.302	249.347	272.337	239.138	7.61805e-15	8.58847	8.57777	8.61754	8.87106	8.71009	8.32946	8.54918	8.60007	8.57855	8.56266	8.28512	8.38075	0.161181	-0.063345	-0.0084965	-0.0125155	-0.250187
1799	0.400627	23	10.6119	17.077	22.2521	22.0278	26.7607	30.5294	19.2378	29.0678	14.4711	21.497	22.6533	20.8941	13.8444	22.14	28.645	24.1528	17.984	21.7737	0.202109	5.54695	5.79468	5.92499	5.53561	6.60757	6.22923	6.22683	6.13134	6.40676	6.20896	6.2066	5.90614	0.0594875	0.747584	0.508271	0.637046	0.385555
1804	0.157054	37	257.043	314.705	279.387	675.52	589.764	480.661	144.283	140.284	363.225	229.447	277.503	673.835	285.874	477.454	535.213	142.283	296.336	475.669	0.000375397	6.83886	7.00255	6.43739	6.55687	5.55307	5.80765	5.61916	5.35759	5.76917	5.75598	6.14078	6.41345	-0.423572	-1.24034	-1.43233	-1.15813	-0.643592		1804;Calcium-activated chloride channel;Anoctamin-8 OS=Homo sapiens GN=ANO8 PE=2 SV=3; hypothetical protein	1804;Calcium-activated chloride channel;Anoctamin-8 OS=Homo sapiens GN=ANO8 PE=2 SV=3; hypothetical protein	1804;Calcium-activated chloride channel;Anoctamin-8 OS=Homo sapiens GN=ANO8 PE=2 SV=3; hypothetical protein
1806	-0.399941	12	350.191	328.123	285.568	329.602	290.251	289.674	334.256	294.469	302.446	289.551	320.544	301.472	339.157	307.585	289.962	314.362	295.999	311.008	0.957475	7.844	8.01804	8.78937	8.74942	8.35756	8.40978	8.20881	8.21007	8.28757	8.23325	7.93619	8.10721	0.838371	0.452653	0.278419	0.329389	0.0906795
1807	0.445073	19	295.953	289.089	273.206	286.362	329.362	351.443	288.566	367.77	332.836	327.719	338.667	352.215	292.521	279.784	340.403	328.168	330.277	345.441	0.0102638	6.87629	6.44008	7.37071	7.26849	7.46072	7.05731	7.30708	7.45412	7.6123	7.68681	7.51898	7.49579	0.661417	0.600829	0.722416	0.991372	0.849198
1814	0.168091	36	537.668	492.794	529.105	381	418.908	407.532	371.529	472.667	429.792	454.946	516.496	526.83	515.231	455.052	413.22	422.098	442.369	521.663	0.033426	9.76499	9.88551	9.20882	9.61541	8.62814	9.3934	9.00737	9.24785	9.01356	9.19388	8.55438	9.23742	-0.413135	-0.81448	-0.697639	-0.721532	-0.929348
1817	0.130667	26	452.773	500.113	299.167	210.488	297.455	328.014	355.898	399.366	334.283	332.984	299.024	275.355	476.443	254.827	312.734	377.632	333.633	287.189	7.49367e-05	8.02737	7.8352	8.10775	7.87573	6.90597	6.29321	6.73318	6.79409	7.76757	7.31576	7.44582	7.05658	0.0604545	-1.3317	-1.16765	-0.389622	-0.680085			1817; hypothetical protein
1818	-0.218363	9	281.804	361.057	335.017	315.732	301.572	323.754	272.936	257.818	314.023	301.835	292.228	348.484	321.43	325.375	312.663	265.377	307.929	320.356	0.45195	7.37967	7.09975	7.46213	6.76791	7.34413	6.76024	7.35665	7.11116	7.58192	7.45093	7.65309	7.22317	-0.124688	-0.187522	-0.005807	0.276717	0.198421
1819	0.437915	19	370.236	456.2	453.695	460.137	508.453	504.09	436.456	505.526	463.076	449.243	425.882	465.64	413.218	456.916	506.272	470.991	456.159	445.761	0.500805	6.87577	6.66798	7.55764	7.3926	7.65233	7.4463	7.49311	7.46701	7.71989	7.47016	7.60715	7.47225	0.703241	0.777436	0.708185	0.823147	0.767829
1820	0.616542	50	473.996	347.639	479.656	611.069	656.666	574.379	597.573	644.546	523.854	498.379	474.587	435.792	410.818	545.362	615.522	621.059	511.117	455.189	0.00181466	6.80383	6.64989	7.85065	7.7859	7.72638	7.7209	7.36694	7.26678	6.81228	7.20008	6.97494	6.83735	1.09141	0.996784	0.590002	0.279324	0.179283	1820; hypothetical protein
1822	0.389237	19	24.761	29.2749	21.0158	29.3705	36.024	37.6293	39.6779	34.123	59.3316	32.9035	45.3066	32.8336	27.0179	25.1931	36.8266	36.9004	46.1176	39.0701	0.0242078	5.21763	5.13722	5.76684	5.79097	5.85747	6.24231	6.2287	6.03241	5.82517	6.11122	6.11655	6.06196	0.601478	0.872462	0.953125	0.790768	0.911827
1827	-0.193422	36	115.551	117.1	123.623	134.615	116.306	97.9781	132.26	121.326	124.452	116.259	118.93	146.259	116.325	129.119	107.142	126.793	120.355	132.594	0.8156	7.73113	7.82753	6.94885	6.72372	6.9342	6.8387	7.08268	7.20499	7.20348	7.04575	6.87995	6.94015	-0.943047	-0.892885	-0.635496	-0.654717	-0.869286
1833	-0.290505	9	643.786	503.772	594.625	500.114	526.98	565.149	572.323	644.546	564.374	547.076	659.212	543.993	573.779	547.369	546.064	608.434	555.725	601.602	0.98147	8.24348	8.24828	8.58642	8.26365	8.49789	8.10471	8.24404	8.16439	8.30984	8.24046	7.93994	8.09605	0.179156	0.055423	-0.041664	0.0292715	-0.227884
1835	0.637018	47	548.28	535.486	322.655	401.396	322.157	440.191	373.934	509.318	363.225	541.811	438.342	383.556	541.883	362.026	381.174	441.626	452.518	410.949	8.37882e-07	9.75118	9.85619	7.76325	7.73279	7.67557	7.65675	8.1324	7.98973	8.18862	8.18667	8.04631	8.19138	-2.05567	-2.13753	-1.74263	-1.61604	-1.68484	1835;UPF0661 TPR repeat-containing protein C16D10.01c OS=Schizosaccharomyces pombe GN=SPBC16D10.01c PE=3 SV=2; hypothetical protein	1835;UPF0661 TPR repeat-containing protein C16D10.01c OS=Schizosaccharomyces pombe GN=SPBC16D10.01c PE=3 SV=2; hypothetical protein	1835;UPF0661 TPR repeat-containing protein C16D10.01c OS=Schizosaccharomyces pombe GN=SPBC16D10.01c PE=3 SV=2; hypothetical protein	1835;UPF0661 TPR repeat-containing protein C16D10.01c OS=Schizosaccharomyces pombe GN=SPBC16D10.01c PE=3 SV=2; hypothetical protein	1835;UPF0661 TPR repeat-containing protein C16D10.01c OS=Schizosaccharomyces pombe GN=SPBC16D10.01c PE=3 SV=2; hypothetical protein
1836	0.0424623	50	154.462	170.77	221.284	192.54	277.899	252.755	223.639	241.389	160.629	179.873	184.625	143.274	162.616	206.912	265.327	232.514	170.251	163.949	0.00156849	6.48117	6.73331	6.23507	6.4128	7.18876	7.1755	7.27912	7.14593	7.56295	7.24634	7.35425	7.17187	-0.283307	0.574888	0.605282	0.7974	0.655814
1838	-0.549275	8	314.819	265.914	228.702	209.672	286.133	249.915	263.317	243.916	221.408	224.183	215.207	179.839	290.366	219.187	268.024	253.617	222.795	197.523	0.1757	5.49888	5.4965	5.80521	5.91456	6.01258	5.91157	5.87759	6.07453	6.03351	6.22134	6.12182	5.96243	0.362195	0.464392	0.478375	0.62974	0.54444
1840	0.398369	9	285.341	245.177	399.301	411.186	403.469	345.053	354.696	318.481	312.576	297.448	259.38	309.681	265.259	405.244	374.261	336.589	305.012	284.531	0.0361944	7.8814	7.93	7.96181	8.05973	8.00568	8.51182	7.83097	7.88792	7.59733	7.91789	7.4819	7.55289	0.105071	0.353051	-0.0462565	-0.148087	-0.388302
1841	0.742219	9	359.624	353.738	316.474	370.394	397.293	323.754	369.124	384.2	421.109	384.313	419.086	395.496	356.681	343.434	360.523	376.662	402.711	407.291	0.841963	8.30043	8.24628	8.12607	8.11871	8.36888	7.97219	8.05428	8.18174	8.32131	8.1963	8.43972	8.30187	-0.150966	-0.102817	-0.155345	-0.014551	0.0974415
1842	0.344256	27	148.566	162.232	221.284	169.696	181.149	153.357	161.116	199.683	112.875	157.937	113.267	131.334	155.399	195.49	167.253	180.399	135.406	122.301	0.153795	4.79143	4.92663	7.61207	7.34784	7.40054	6.87913	7.01912	6.94491	7.26402	6.72085	6.85336	6.73013	2.62093	2.2808	2.12298	2.1334	1.93271	1842; hypothetical protein	1842; hypothetical protein	1842; hypothetical protein	1842; hypothetical protein	1842; hypothetical protein
1843	0.882439	34	571.861	459.86	2275.89	3542.4	7530.05	11112	8664.2	6770.26	8231.17	8728.21	9498.54	8906.12	515.861	2909.15	9321.02	7717.23	8479.69	9202.33	5.00651e-84	9.71655	9.71421	10.1871	10.0503	11.5247	11.4774	11.6788	11.6717	11.4174	11.532	11.2631	11.2563	0.403298	1.78566	1.95991	1.7593	1.54432		1843;Bestrophin;UPF0187 protein sll1024 OS=Synechocystis sp. (strain PCC 6803) GN=sll1024 PE=3 SV=2; hypothetical protein	1843;Bestrophin;UPF0187 protein sll1024 OS=Synechocystis sp. (strain PCC 6803) GN=sll1024 PE=3 SV=2; hypothetical protein	1843;Bestrophin;UPF0187 protein sll1024 OS=Synechocystis sp. (strain PCC 6803) GN=sll1024 PE=3 SV=2; hypothetical protein	1843;Bestrophin;UPF0187 protein sll1024 OS=Synechocystis sp. (strain PCC 6803) GN=sll1024 PE=3 SV=2; hypothetical protein
1845	0.865073	19	614.309	548.904	904.917	960.251	870.752	825.714	803.176	949.125	722.109	702.819	733.968	750.696	581.606	932.584	848.233	876.151	712.464	742.332	5.18187e-07	7.5881	7.49288	8.31869	8.42387	8.48084	8.43407	8.47087	8.36278	8.23973	8.11592	7.97711	8.08979	0.830789	0.916963	0.876335	0.637332	0.492958
1849	0.490477	36	201.625	223.221	210.158	193.355	191.442	217.256	169.533	189.572	150.5	196.105	135.92	167.153	212.423	201.757	204.349	179.552	173.302	151.536	0.109113	7.96649	8.098	7.5886	7.27488	7.55054	7.52446	7.36422	7.48802	7.49229	7.42163	7.51712	7.309	-0.600507	-0.494746	-0.606124	-0.575287	-0.619182
1850	-0.369039	39	285.341	335.441	258.371	241.49	214.085	200.216	180.354	214.849	157.735	213.215	192.553	198.494	310.391	249.931	207.151	197.601	185.475	195.524	0.00363326	6.15025	6.09885	7.39551	7.25331	7.04312	7.33601	7.12921	6.93351	6.84676	6.66684	6.40337	6.81537	1.19986	1.06501	0.906809	0.632252	0.484822	1850;Protein kinase domain;Leucine-rich repeat protein SHOC-2 OS=Gallus gallus GN=SHOC2 PE=2 SV=1; hypothetical protein
1852	0.387942	19	377.311	434.244	403.01	414.45	467.283	445.871	426.838	404.421	406.638	404.055	434.944	449.97	405.777	408.73	456.577	415.629	405.347	442.457	0.890832	6.27444	6.30628	7.36998	7.24681	7.35812	7.24968	7.00639	7.08175	7.1946	6.94824	7.28986	7.07525	1.01803	1.01354	0.753708	0.781058	0.892194	1852;Protein AKTIP homolog OS=Nematostella vectensis GN=v1g232160 PE=3 SV=1; hypothetical protein	1852;Protein AKTIP homolog OS=Nematostella vectensis GN=v1g232160 PE=3 SV=1; hypothetical protein
1855	-0.347994	37	134.417	129.297	142.166	161.537	190.413	173.947	150.295	163.032	153.394	153.111	125.726	147.005	131.857	151.852	182.18	156.664	153.252	136.365	0.276182	7.37494	7.27625	6.57683	6.92901	6.77767	6.65428	6.69331	6.37073	6.42482	6.37136	6.6031	6.60945	-0.572677	-0.609616	-0.793577	-0.927504	-0.719319
1856	-0.0849355	36	129.701	102.462	98.8981	90.5589	124.54	104.368	116.629	112.48	78.144	93.0073	79.2866	105.217	116.081	94.7285	114.454	114.554	85.5757	92.2517	0.620323	6.7972	6.61172	6.45131	6.28684	6.10049	6.44666	6.49172	5.87535	6.56391	6.55977	6.48888	6.40537	-0.335385	-0.430881	-0.520923	-0.142619	-0.257335
1857	-0.310256	9	488.146	520.849	440.096	501.745	515.658	489.18	477.337	472.667	458.734	441.785	496.108	543.247	504.497	470.921	502.419	475.002	450.26	519.677	0.899847	7.66503	7.44568	7.51769	7.57753	7.31302	7.40131	7.49264	7.53288	7.1643	7.47761	7.08491	7.15271	-0.007743	-0.19819	-0.042595	-0.234399	-0.436546
1861	0.680261	26	265.297	214.682	218.812	203.961	184.237	186.016	177.949	223.695	170.759	193.473	192.553	188.047	239.989	211.387	185.127	200.822	182.116	190.3	0.342702	7.46849	7.12186	7.69457	7.11894	6.20635	6.02252	6.52276	6.59965	6.77178	6.88898	6.72439	6.55624	0.11158	-1.18074	-0.733974	-0.464794	-0.654858
1863	0.577142	50	161.536	206.144	197.796	179.486	308.777	321.624	294.578	233.806	195.36	254.454	199.349	223.865	183.84	188.641	315.2	264.192	224.907	211.607	0.0102414	6.19129	6.36844	6.44844	6.53653	6.73424	6.81967	6.65914	6.76905	6.8534	6.77487	6.6052	6.81029	0.212619	0.497088	0.434224	0.53427	0.42788
1869	0.649511	40	77.8203	48.7915	22.2521	27.7388	44.2581	36.2093	32.4637	68.246	4.34133	10.9678	10.194	12.6857	63.3059	24.9954	40.2337	50.3549	7.65459	11.4399	1.50511e-12	6.68758	6.52318	4.85749	4.83743	5.19117	5.68048	6.19699	5.68241	5.56105	5.38562	5.32642	5.05492	-1.75792	-1.16956	-0.665679	-1.13205	-1.41471	1869; hypothetical protein			1869; hypothetical protein	1869; hypothetical protein
1870	0.292509	47	295.953	280.551	117.441	191.724	268.636	372.033	280.15	415.795	120.11	95.2009	214.074	131.334	288.252	154.583	320.334	347.972	107.656	172.704	1.12739e-06	7.77573	7.94403	5.01291	4.99396	5.28002	5.64346	6.41591	6.38118	6.03427	6.33265	5.84643	5.85642	-2.85644	-2.39814	-1.46133	-1.67642	-2.00845	1870;Hybrid signal transduction histidine kinase G OS=Dictyostelium discoideum GN=dhkG PE=3 SV=1; hypothetical protein	1870;Hybrid signal transduction histidine kinase G OS=Dictyostelium discoideum GN=dhkG PE=3 SV=1; hypothetical protein	1870;Hybrid signal transduction histidine kinase G OS=Dictyostelium discoideum GN=dhkG PE=3 SV=1; hypothetical protein	1870;Hybrid signal transduction histidine kinase G OS=Dictyostelium discoideum GN=dhkG PE=3 SV=1; hypothetical protein	1870;Hybrid signal transduction histidine kinase G OS=Dictyostelium discoideum GN=dhkG PE=3 SV=1; hypothetical protein
1871	-0.442298	39	306.565	352.518	271.97	165.617	228.495	257.725	220.032	250.235	169.312	188.647	177.829	156.706	329.542	218.793	243.11	235.134	178.979	167.267	0.00190323	6.52918	6.49637	7.15067	6.89745	7.41003	6.71209	6.88528	7.13859	7.37073	6.96739	7.0447	6.78875	0.511283	0.548287	0.499161	0.65629	0.403952
1873	-0.308344	50	470.459	625.751	640.365	717.129	612.408	609.878	508.598	438.544	499.254	479.075	556.139	644.733	548.105	678.747	611.143	473.571	489.164	600.436	0.0285438	5.91042	5.5035	6.22765	5.74248	6.19437	5.65967	5.93235	5.9799	6.44288	5.98222	5.9852	5.84762	0.2781	0.220055	0.249163	0.505587	0.209445
1875	0.708027	41	392.639	352.518	421.553	348.366	209.968	158.327	180.354	245.18	185.23	182.944	129.124	124.618	372.579	384.96	184.148	212.767	184.087	126.871	4.42297e-24	6.95681	6.8409	8.45729	8.12139	7.05063	6.7558	6.04846	6.15219	6.31808	6.36123	6.59427	6.33218	1.39048	0.004355	-0.798529	-0.559204	-0.435628	1875; hypothetical protein
1880	-0.016755	50	943.277	831.895	938.296	823.189	1010.73	962.031	1120.6	1051.49	959.435	901.557	1079.43	992.47	887.586	880.742	986.381	1086.05	930.496	1035.95	0.00119314	8.42732	8.62966	8.7372	8.73309	8.82626	8.79544	8.64798	8.71416	8.45674	8.55914	8.51828	8.62728	0.206649	0.282359	0.152572	-0.020555	0.044287
1882	0.0899986	36	97.8649	79.2861	100.134	104.428	65.8725	65.3187	100.998	69.5098	111.428	100.904	89.4806	116.41	88.5755	102.281	65.5956	85.254	106.166	102.945	0.468649	6.52436	6.70455	6.01487	6.00233	5.65068	5.93645	6.01967	5.52421	6.20185	5.85449	5.90456	5.63506	-0.605859	-0.820895	-0.84252	-0.586288	-0.844651
1884	-0.528139	35	569.503	525.728	461.112	374.473	415.82	417.472	393.172	337.439	389.273	404.494	365.851	336.544	547.616	417.793	416.646	365.305	396.884	351.198	0.00139254	6.2521	6.53992	7.7587	7.76153	7.53428	7.8015	7.42084	7.55479	7.51516	7.44404	7.09949	7.03761	1.3641	1.27188	1.0918	1.08359	0.672537	1884; hypothetical protein		1884; hypothetical protein	1884; hypothetical protein
1888	0.646818	20	540.026	552.563	511.798	412.002	357.152	421.732	405.195	530.802	464.523	492.237	438.342	349.23	546.295	461.9	389.442	467.999	478.38	393.786	2.38684e-05	9.16758	8.93072	8.50465	8.19412	7.66074	7.11673	7.41343	7.46916	8.03824	7.84785	7.93305	7.66019	-0.699764	-1.66042	-1.60786	-1.10611	-1.25253			1888; hypothetical protein	1888; hypothetical protein
1889	0.753317	5	465.743	401.31	534.05	271.677	270.695	207.316	268.126	331.12	237.326	265.861	206.145	144.766	433.526	402.863	239.005	299.623	251.593	175.456	5.62981e-14	9.46725	9.42464	9.28901	9.12409	7.41258	6.93338	6.43496	6.65164	7.72835	7.54826	7.69181	7.6196	-0.239394	-2.27297	-2.90265	-1.80764	-1.79024		1889;Elongation factor P, C-terminal;Elongation factor P OS=Moorella thermoacetica (strain ATCC 39073) GN=efp PE=3 SV=1; hypothetical protein	1889;Elongation factor P, C-terminal;Elongation factor P OS=Moorella thermoacetica (strain ATCC 39073) GN=efp PE=3 SV=1; hypothetical protein	1889;Elongation factor P, C-terminal;Elongation factor P OS=Moorella thermoacetica (strain ATCC 39073) GN=efp PE=3 SV=1; hypothetical protein	1889;Elongation factor P, C-terminal;Elongation factor P OS=Moorella thermoacetica (strain ATCC 39073) GN=efp PE=3 SV=1; hypothetical protein
1896	0.0467542	39	306.565	320.804	234.883	279.019	183.208	182.466	182.759	204.738	173.653	158.376	133.655	123.872	313.684	256.951	182.837	193.748	166.015	128.763	7.27158e-09	7.60013	7.73662	8.23304	8.16634	7.75618	7.4824	7.82057	7.82149	7.74985	7.97798	7.79712	7.92641	0.531313	-0.049089	0.152654	0.195535	0.19339
1899	-0.445514	18	389.102	292.749	728.137	965.146	609.32	606.328	523.026	430.961	509.383	391.333	524.424	752.188	340.925	846.641	607.824	476.994	450.358	638.306	4.29929e-07	7.39709	7.40724	6.87525	6.18986	7.82131	7.04501	7.90382	7.77727	7.21507	6.91859	7.4496	7.47508	-0.869609	0.030992	0.438384	-0.335333	0.060175
1900	0.757893	19	139.133	147.594	190.379	243.122	201.734	178.917	217.627	159.241	185.23	158.814	173.298	169.392	143.364	216.75	190.325	188.434	172.022	171.345	0.29722	6.72084	6.50872	7.55345	7.69948	7.48305	7.70266	7.31729	7.01246	6.98215	6.85491	7.1538	7.28854	1.01168	0.978074	0.550097	0.303745	0.606388	1900; hypothetical protein
1903	0.778319	7	23.5819	42.6925	75.4098	115.034	98.8087	162.587	181.556	181.989	159.182	228.57	348.861	543.247	33.1372	95.222	130.698	181.773	193.876	446.054	1.78606e-71	7.34617	7.30882	5.0507	4.37537	8.11149	7.53329	8.72387	8.69331	10.3077	10.1186	10.591	10.3921	-2.61446	0.494892	1.3811	2.88564	3.16406	1903; hypothetical protein		1903; hypothetical protein	1903; hypothetical protein	1903; hypothetical protein
1904	0.649107	25	43.6265	45.1321	59.3389	57.1092	42.1995	53.959	44.4873	48.025	43.4133	41.2391	50.97	26.8639	44.3793	58.224	48.0792	46.2561	42.3262	38.9169	9.78415e-05	4.84331	4.41592	6.92899	7.1462	4.9615	5.07115	5.04374	4.78526	4.52061	4.2541	4.53365	4.72026	2.40798	0.386707	0.284881	-0.242262	-0.002663	1904; hypothetical protein
1905	-0.251068	32	205.163	173.21	155.764	114.218	139.979	137.027	131.057	135.228	102.745	95.6396	105.338	93.2773	189.186	134.991	138.503	133.143	99.1923	99.3076	0.000369589	5.45261	5.23968	5.21415	5.0755	5.36115	4.89019	5.52377	5.50804	5.83184	5.78923	5.47643	5.10713	-0.201319	-0.220476	0.169757	0.464388	-0.054366
1906	0.664137	26	424.474	436.684	284.332	290.441	259.373	292.514	263.317	384.2	251.797	414.584	300.156	303.711	430.579	287.387	275.944	323.758	333.191	301.934	0.137628	7.43316	7.47562	7.25076	7.15201	6.96132	6.84948	6.84825	6.98232	6.93127	7.14558	6.68274	7.19925	-0.253003	-0.548984	-0.539098	-0.415958	-0.513393
1907	0.812564	47	203.984	198.825	117.441	62.8201	124.54	123.538	127.45	144.075	86.8267	136.879	139.318	105.963	201.404	90.1308	124.039	135.763	111.853	122.64	0.0081129	8.16322	8.16437	5.34711	5.25146	6.29638	5.49095	6.70807	6.63113	7.02313	6.99649	6.93382	7.08498	-2.86451	-2.27013	-1.4942	-1.15399	-1.15439	1907; hypothetical protein		1907; hypothetical protein	1907; hypothetical protein	1907; hypothetical protein
1908	-0.00359979	21	37.7311	86.6049	97.6619	64.4518	67.931	68.1587	96.1888	102.369	82.4854	102.22	100.807	86.5613	62.168	81.0568	68.0448	99.2789	92.3528	93.6843	0.041755	4.74623	4.62593	7.15747	7.71136	5.79409	5.64309	5.46328	5.61273	5.97595	6.05192	6.11346	6.11167	2.74834	1.03251	0.851925	1.32785	1.42649	1908; hypothetical protein	1908; hypothetical protein		1908; hypothetical protein	1908; hypothetical protein
1909	-0.0693957	3	173.327	162.232	135.985	99.5332	44.2581	36.9193	37.2731	70.7737	26.048	46.0649	55.5006	35.8185	167.779	117.759	40.5887	54.0234	36.0565	45.6596	1.43244e-10	5.30494	5.39341	7.84367	7.53679	7.08152	6.5019	6.70229	6.43958	6.5032	6.40545	7.05758	6.77072	2.34106	1.44254	1.22176	1.10515	1.56498	1909;Calcium-dependent protein kinase 3 OS=Arabidopsis thaliana GN=CPK3 PE=1 SV=1; plant like protein		1909;Calcium-dependent protein kinase 3 OS=Arabidopsis thaliana GN=CPK3 PE=1 SV=1; plant like protein	1909;Calcium-dependent protein kinase 3 OS=Arabidopsis thaliana GN=CPK3 PE=1 SV=1; plant like protein	1909;Calcium-dependent protein kinase 3 OS=Arabidopsis thaliana GN=CPK3 PE=1 SV=1; plant like protein
1911	0.784703	19	86.074	96.3632	124.859	112.587	122.482	103.658	105.808	98.5776	92.6151	89.9363	106.471	108.202	91.2186	118.723	113.07	102.193	91.2757	107.336	0.00551072	5.15879	5.10857	5.98755	6.0461	6.33143	5.66631	5.80024	6.07366	5.48859	5.57427	5.88542	5.74549	0.883144	0.865189	0.80327	0.397752	0.681776
1912	-0.435661	37	338.4	286.65	391.884	334.497	387.001	381.973	379.946	467.612	369.013	356.674	359.055	351.469	312.525	363.19	384.487	423.779	362.844	355.262	0.0914922	8.19836	8.10876	7.32875	7.45007	7.41557	7.42293	7.05182	7.41786	6.88419	7.06834	6.76281	7.25876	-0.764148	-0.734303	-0.918715	-1.17729	-1.14277				1912;Transmembrane prolyl 4-hydroxylase OS=Mus musculus GN=P4htm PE=2 SV=1; hypothetical protein
1913	-0.682786	9	203.984	193.946	218.812	223.542	285.104	295.354	242.877	270.456	269.163	243.486	233.329	220.134	198.965	221.177	290.229	256.667	256.324	226.732	0.124301	5.91046	5.80795	5.34785	5.47044	5.26199	5.2903	5.51697	5.49919	5.63262	5.51098	5.4814	5.7955	-0.450061	-0.583057	-0.351122	-0.287402	-0.220751
1914	-0.23023	36	0	0	0	1.63169	0	0	0	0	0	0	0	0	0	0.815846	0	0	0	0	0.990159	4.00836	3.75705	3.31795	3.26221	3.36318	3.45131	4.30969	2.74046	3.82642	2.8311	4.03787	4.10812	-0.592618	-0.475457	-0.357627	-0.553939	0.190297
1915	0.549444	36	386.743	263.474	147.111	140.325	305.689	291.804	400.386	236.333	403.744	305.345	231.064	143.274	325.109	143.718	298.747	318.36	354.544	187.169	6.37073e-10	7.75133	7.73496	6.45815	6.54688	8.09093	7.84572	7.66859	7.90431	7.02836	7.19774	6.61102	6.36696	-1.24063	0.225177	0.0433035	-0.630096	-1.25415	1915; hypothetical protein				1915; hypothetical protein
1921	0.615288	21	33.0147	31.7145	72.9373	45.6874	46.3166	54.6689	57.7133	70.7737	31.8365	42.1165	50.97	42.5344	32.3646	59.3124	50.4928	64.2435	36.9765	46.7522	0.090938	4.52904	4.65615	6.47536	6.89161	6.65358	6.53821	6.37906	6.42115	5.80856	5.98727	6.2522	5.97974	2.09089	2.0033	1.80751	1.30532	1.52338	1921;Methyltransferase domain;Phosphoethanolamine N-methyltransferase 1 OS=Arabidopsis thaliana GN=NMT1 PE=2 SV=1; methyl transferase-like protein	1921;Methyltransferase domain;Phosphoethanolamine N-methyltransferase 1 OS=Arabidopsis thaliana GN=NMT1 PE=2 SV=1; methyl transferase-like protein	1921;Methyltransferase domain;Phosphoethanolamine N-methyltransferase 1 OS=Arabidopsis thaliana GN=NMT1 PE=2 SV=1; methyl transferase-like protein	1921;Methyltransferase domain;Phosphoethanolamine N-methyltransferase 1 OS=Arabidopsis thaliana GN=NMT1 PE=2 SV=1; methyl transferase-like protein	1921;Methyltransferase domain;Phosphoethanolamine N-methyltransferase 1 OS=Arabidopsis thaliana GN=NMT1 PE=2 SV=1; methyl transferase-like protein
1926	0.404886	30	220.491	203.704	206.45	189.276	216.144	265.535	311.411	484.041	224.302	530.844	302.422	264.161	212.098	197.863	240.839	397.726	377.573	283.292	1.01381e-06	5.11424	4.90906	8.31243	8.1068	8.11714	7.79703	8.50738	8.28071	9.09687	9.17502	9.34641	9.12464	3.19797	2.94544	3.38239	4.12429	4.22387	1926; hypothetical protein	1926; hypothetical protein	1926; hypothetical protein	1926; hypothetical protein	1926; hypothetical protein
1927	0.751046	23	254.685	228.1	436.388	664.099	438.464	445.871	337.863	233.806	615.022	377.294	382.841	528.323	241.392	550.243	442.167	285.834	496.158	455.582	0.000910674	6.11808	6.2914	7.25753	7.54879	6.60263	6.89121	6.20951	6.31491	6.75824	6.624	6.75639	6.67671	1.19842	0.542181	0.0574715	0.486385	0.511811	1927; hypothetical protein
1930	0.642398	39	56.5966	80.5059	85.2996	94.6381	50.4336	51.119	66.1298	39.1783	39.072	52.6456	36.2453	43.2807	68.5513	89.9689	50.7763	52.654	45.8588	39.763	0.000111541	5.30466	5.04662	6.91716	6.99432	5.51905	5.56048	5.45319	5.69431	5.64324	5.70768	5.75096	5.74851	1.7801	0.36412	0.398105	0.499817	0.574092	1930; hypothetical protein
1931	0.723525	41	142.671	117.1	165.654	128.904	58.6677	35.4993	52.9038	30.3316	23.1538	20.1808	16.99	17.9092	129.885	147.279	47.0835	41.6177	21.6673	17.4496	6.09502e-99	6.48215	6.49559	8.57306	8.74529	6.03295	6.23616	6.20946	6.08495	5.82414	5.82182	5.60959	5.72387	2.1703	-0.354318	-0.341661	-0.66589	-0.82214	1931; hypothetical protein
1932	0.834331	7	35.3729	28.0551	49.449	92.1906	68.9602	119.988	76.951	137.756	94.0623	204.879	215.207	394.003	31.714	70.8198	94.4739	107.353	149.471	304.605	1.80624e-26	4.84989	4.82047	4.09983	4.18954	4.60856	4.50011	5.28712	5.20849	7.5147	7.41705	8.42864	8.41333	-0.690495	-0.280848	0.412624	2.6307	3.5858				1932;Helicase associated domain; hypothetical protein	1932;Helicase associated domain; hypothetical protein
1934	-0.152359	8	136.775	154.913	124.859	87.2955	138.95	122.828	149.093	211.057	167.865	152.672	134.787	114.171	145.844	106.077	130.889	180.075	160.269	124.479	0.106512	6.50487	6.20257	7.45442	7.12371	7.02868	6.1837	6.85518	6.75879	7.19348	6.65573	7.0166	6.67484	0.935344	0.252467	0.453267	0.570884	0.491999
1937	0.5932	41	242.894	341.54	302.875	239.859	123.511	112.888	121.438	87.2033	79.5911	98.2719	125.726	81.3378	292.217	271.367	118.199	104.321	88.9315	103.532	2.49505e-32	6.97343	6.85873	8.90075	8.81825	7.28972	7.55825	6.59332	6.20908	6.22088	6.16312	6.17591	6.02638	1.94342	0.507903	-0.514883	-0.724082	-0.814938	1937; hypothetical protein
1938	-0.253837	8	126.163	196.386	165.654	94.6381	141.008	149.807	137.069	168.087	111.428	203.124	154.043	114.171	161.274	130.146	145.408	152.578	157.276	134.107	0.984115	4.96449	4.87614	5.73067	5.61035	5.47522	5.10577	5.5163	5.58833	5.81525	5.52126	5.52244	5.40885	0.750196	0.370183	0.632004	0.747946	0.545331
1940	-0.370647	33	286.52	220.781	54.3939	26.1071	48.3751	51.119	46.892	85.9394	94.0623	125.472	58.8986	56.7126	253.651	40.2505	49.747	66.4157	109.767	57.8056	3.22342e-42	6.66575	6.65335	8.78319	8.19038	7.32932	7.01331	7.69764	7.75254	7.00889	7.42531	6.33496	6.09641	1.82724	0.511762	1.06554	0.55755	-0.443866			1940; hypothetical protein
1941	-0.0657935	27	450.415	319.584	243.537	362.236	406.557	423.862	309.006	345.022	335.73	384.752	276.37	328.336	384.999	302.886	415.209	327.014	360.241	302.353	0.00011906	6.73081	6.95776	9.09313	9.13138	8.91937	8.86781	8.37992	8.42113	8.06295	8.06891	7.65723	7.67962	2.26797	2.0493	1.55624	1.22164	0.824143	1941; hypothetical protein	1941; hypothetical protein	1941; hypothetical protein	1941; hypothetical protein
1942	0.661629	43	165.073	139.056	248.481	323.891	343.772	296.064	290.971	310.899	261.927	284.725	260.513	231.328	152.065	286.186	319.918	300.935	273.326	245.92	1.92177e-07	5.9843	5.86295	8.52956	8.26776	8.04599	8.10224	7.64143	7.6747	7.22284	7.19391	6.47898	6.76389	2.47504	2.15049	1.73444	1.28475	0.697811	1942; hypothetical protein	1942; hypothetical protein	1942; hypothetical protein	1942; hypothetical protein
1943	0.0299896	8	300.669	212.243	276.915	203.146	306.719	230.746	253.698	266.665	212.725	219.796	160.839	182.077	256.456	240.03	268.732	260.181	216.26	171.458	0.238526	6.62376	6.76132	7.29274	7.05812	7.62685	7.42526	7.41969	7.35715	7.57527	7.51305	7.3457	7.17338	0.482888	0.833513	0.695879	0.851621	0.566997
1945	0.832865	42	655.577	874.587	2427.95	1575.4	2478.45	2360.7	2859.21	2223.05	3112.74	2161.1	3732.13	4128.83	765.082	2001.67	2419.58	2541.13	2636.92	3930.48	1.19084e-30	9.01032	8.87069	10.0744	9.94632	10.0323	9.72908	10.1981	10.1001	10.4505	10.4313	10.4465	10.329	1.06988	0.940213	1.20861	1.50036	1.44724	1945;RING-H2 finger protein ATL3C OS=Arabidopsis thaliana GN=ATL3C PE=2 SV=1; hypothetical protein		1945;RING-H2 finger protein ATL3C OS=Arabidopsis thaliana GN=ATL3C PE=2 SV=1; hypothetical protein	1945;RING-H2 finger protein ATL3C OS=Arabidopsis thaliana GN=ATL3C PE=2 SV=1; hypothetical protein	1945;RING-H2 finger protein ATL3C OS=Arabidopsis thaliana GN=ATL3C PE=2 SV=1; hypothetical protein
1946	0.0526801	19	209.879	189.067	265.789	202.33	277.899	246.365	283.757	232.542	293.764	200.931	283.166	229.089	199.473	234.059	262.132	258.149	247.347	256.128	0.00105589	6.07991	6.27987	7.52007	7.72019	7.30737	7.2508	6.81479	7.09876	6.4489	6.83334	6.71288	6.71339	1.44024	1.0992	0.776885	0.461229	0.533246	1946; hypothetical protein	1946; hypothetical protein
1947	ND		0	0	0	0	0	0	0	0	0	0	0	0	0	0	0	0	0	0		4.63749	5.00536	3.79263	3.64583	3.90364	4.04265	3.65995	3.327	3.52094	3.92562	4.87165	4.40683	-1.1022	-0.848284	-1.32796	-1.09815	-0.182186
1949	0.560204	23	405.609	409.848	471.002	612.7	470.371	564.439	462.908	351.341	979.695	638.767	883.479	1184.25	407.729	541.851	517.405	407.125	809.231	1033.86	1.10945e-05	8.22085	8.29955	8.93358	8.83105	8.96743	8.51199	9.21222	9.33625	9.07928	9.02543	9.13336	9.57617	0.622121	0.479515	1.01403	0.792156	1.09457			1949; hypothetical protein
1951	0.788666	20	330.147	285.43	200.269	137.062	168.798	179.627	171.937	209.793	133.134	196.544	178.961	172.376	307.788	168.665	174.212	190.865	164.839	175.669	0.00294561	7.99576	8.04456	6.9931	6.76477	6.13098	5.95414	6.24777	5.98185	6.88655	7.24382	7.0441	7.12937	-1.14123	-1.97759	-1.90535	-0.954974	-0.933423	1951; hypothetical protein	1951; hypothetical protein	1951; hypothetical protein
1953	0.661884	6	594.264	740.411	1479.76	1048.36	762.68	475.691	930.626	1027.48	859.584	761.168	722.641	588.02	667.337	1264.06	619.185	979.054	810.376	655.33	0.000449752	5.98327	5.9595	9.66017	9.64375	8.83925	8.71974	8.34403	8.28669	7.9162	8.0206	8.27776	8.31957	3.68058	2.80811	2.34398	1.99702	2.32728	1953; hypothetical protein	1953; hypothetical protein	1953; hypothetical protein	1953; hypothetical protein	1953; hypothetical protein
1954	0.306409	8	201.625	147.594	201.505	181.118	157.476	168.977	158.711	202.21	149.052	143.898	134.787	98.5008	174.61	191.311	163.227	180.461	146.475	116.644	0.00587112	6.20524	6.18427	7.72534	7.44484	6.87884	6.80575	6.51542	6.35284	6.52886	6.36575	6.54492	6.7783	1.39034	0.647541	0.239376	0.252547	0.466859	1954; hypothetical protein
1955	0.0173726	32	430.37	437.903	335.017	299.415	307.748	335.823	316.221	339.966	387.826	379.049	335.269	379.079	434.137	317.216	321.786	328.093	383.437	357.174	0.273426	7.86773	7.58596	8.23827	7.80464	7.66758	7.17127	7.64314	7.46139	7.50526	7.91695	7.82533	7.91735	0.294608	-0.30742	-0.174577	-0.015741	0.144495
1957	0.155165	13	205.163	213.463	176.78	285.546	280.987	296.064	302.995	271.72	533.984	497.94	338.667	458.924	209.313	231.163	288.526	287.357	515.962	398.796	2.3607e-07	8.61789	8.46652	6.56645	6.88532	7.16075	6.93644	7.59874	7.23305	8.40856	7.79056	7.83507	7.63438	-1.81632	-1.49361	-1.12631	-0.442644	-0.807475	1957; hypothetical protein	1957; hypothetical protein
1959	0.492546	40	15.3282	7.31872	13.5985	13.0535	6.17554	6.38988	7.21416	2.52763	1.44711	1.75485	2.26533	4.47731	11.3235	13.326	6.28271	4.87089	1.60098	3.37132	0.000221444	4.84046	4.82608	3.89998	3.64547	3.88554	3.32172	3.86417	3.40946	3.54684	3.43493	4.03001	3.54731	-1.06055	-1.22964	-1.19646	-1.34238	-1.04461	1959;Serine-rich adhesin for platelets OS=Staphylococcus aureus GN=sraP PE=3 SV=1; hypothetical protein			1959;Serine-rich adhesin for platelets OS=Staphylococcus aureus GN=sraP PE=3 SV=1; hypothetical protein
1960	ND		0	0	0	0	0	0	0	0	0	0	0	0	0	0	0	0	0	0		3.82029	3.47581	3.3372	2.79928	3.06444	3.13641	3.03944	2.80204	3.21792	2.84605	3.45358	3.69294	-0.57981	-0.547623	-0.727313	-0.616064	-0.0747935
1961	0.789996	15	20.0446	35.3738	154.528	168.88	166.74	139.157	131.057	117.535	73.8027	73.7039	74.7559	107.455	27.7092	161.704	152.948	124.296	73.7533	91.1057	7.37818e-09	4.54058	3.78213	6.13386	5.67733	6.85494	6.35993	6.42404	6.17153	5.71874	5.14847	5.9289	5.67235	1.74424	2.44608	2.13643	1.27225	1.63927
1962	0.846531	43	51.8802	41.4727	121.15	134.615	149.242	152.647	165.926	155.449	114.322	110.117	107.603	144.766	46.6765	127.882	150.945	160.687	112.219	126.185	6.31429e-20	4.91605	4.59484	5.75428	5.6255	6.10506	5.97038	6.04328	6.06445	5.92257	5.71317	5.53455	5.31336	0.934446	1.28228	1.29842	1.06243	0.668515			1962;Peptidase family M48;Mitochondrial metalloendopeptidase OMA1 OS=Schizosaccharomyces pombe GN=oma1 PE=2 SV=1; hypothetical protein
1964	0.934725	43	185.118	212.243	395.592	373.657	500.219	417.472	550.681	604.104	670.013	681.322	770.213	773.828	198.68	384.625	458.845	577.392	675.668	772.021	1.06079e-24	5.21757	4.51481	6.41665	6.43784	6.23641	6.56496	6.80816	6.82467	7.03526	6.97663	7.2018	6.91798	1.56105	1.53449	1.95022	2.13975	2.1937
1965	0.630185	1	568.324	480.596	754.098	632.281	694.749	460.781	975.114	801.259	795.911	615.077	771.345	576.081	524.46	693.189	577.765	888.186	705.494	673.713	0.000581891	4.07798	4.45608	6.88563	6.76996	7.44683	7.27538	7.62107	7.50425	7.59274	7.29796	7.47606	7.21426	2.56076	3.09408	3.29563	3.17832	3.07814	1965; hypothetical protein	1965; hypothetical protein	1965; hypothetical protein	1965; hypothetical protein	1965; hypothetical protein
1967	-0.672409	2	534.13	513.53	295.458	116.666	82.3406	36.9193	74.5463	78.3565	70.9085	68.0006	133.655	75.3681	523.83	206.062	59.6299	76.4514	69.4545	104.511	4.62063e-16	4.86708	4.71034	6.52696	6.46851	7.88877	7.81014	8.06565	7.74453	6.07816	6.42886	7.03762	7.18767	1.70902	3.06074	3.11638	1.4648	2.32393	1967; hypothetical protein	1967; hypothetical protein	1967; hypothetical protein	1967; hypothetical protein	1967; hypothetical protein
1968	0.304513	21	124.984	191.507	563.719	396.501	293.338	117.858	238.067	188.308	238.773	183.382	211.809	144.766	158.245	480.11	205.598	213.188	211.078	178.287	0.000457992	4.52818	4.5951	6.27399	6.34152	6.71814	6.82183	5.77633	5.67763	5.14595	5.15068	5.98376	5.91512	1.74612	2.20835	1.16534	0.58668	1.3878	1968; hypothetical protein	1968; hypothetical protein	1968; hypothetical protein		1968; hypothetical protein
1969	0.650881	50	472.817	422.046	574.845	575.987	597.998	499.12	615.608	606.631	499.254	556.289	519.894	478.326	447.432	575.416	548.559	611.12	527.771	499.11	0.00425202	7.13229	7.10332	7.51454	7.55216	7.69168	7.70608	7.61902	7.45773	7.56944	7.49302	7.43278	7.35947	0.415541	0.581073	0.420572	0.413422	0.27832
1971	-0.0539268	12	90.7904	73.1872	128.568	66.8994	104.984	104.368	73.3439	98.5776	56.4374	82.0395	60.0313	42.5344	81.9888	97.7334	104.676	85.9608	69.2384	51.2829	0.163385	6.18308	6.09482	6.45864	5.98431	6.41814	6.03652	6.48084	6.42485	6.63276	6.49164	6.51377	6.28197	0.0825225	0.088375	0.313894	0.423246	0.258915
1972	-0.766756	11	100.223	95.1434	176.78	177.854	192.471	190.986	220.032	216.112	259.033	225.938	296.758	296.249	97.6832	177.317	191.729	218.072	242.485	296.504	1.9812e-10	7.26819	7.50296	5.71657	5.65639	5.75484	5.84774	6.04402	6.1065	5.58544	5.63786	5.83029	5.71474	-1.6991	-1.58429	-1.31032	-1.77393	-1.61306	1972;Sn1-specific diacylglycerol lipase alpha OS=Mus musculus GN=Dagla PE=1 SV=1; hypothetical protein	1972;Sn1-specific diacylglycerol lipase alpha OS=Mus musculus GN=Dagla PE=1 SV=1; hypothetical protein	1972;Sn1-specific diacylglycerol lipase alpha OS=Mus musculus GN=Dagla PE=1 SV=1; hypothetical protein	1972;Sn1-specific diacylglycerol lipase alpha OS=Mus musculus GN=Dagla PE=1 SV=1; hypothetical protein	1972;Sn1-specific diacylglycerol lipase alpha OS=Mus musculus GN=Dagla PE=1 SV=1; hypothetical protein
1973	0.982195	48	29.4774	35.3738	6.18113	5.71092	8.23406	4.25992	9.61888	5.05526	5.78845	6.58071	5.66333	9.70084	32.4256	5.94603	6.24699	7.33707	6.18458	7.68208	0.000114795	5.24156	5.40213	2.36718	2.38598	2.66413	2.67593	2.48117	2.64803	2.31037	2.57536	2.94616	2.58926	-2.94527	-2.65182	-2.75725	-2.87898	-2.55414	1973; hypothetical protein	1973; hypothetical protein	1973; hypothetical protein	1973; hypothetical protein	1973; hypothetical protein
1975	0.644904	41	4.71638	4.87915	11.126	4.07923	1.02926	0	1.20236	0	4.34133	0	1.13267	0	4.79776	7.60263	0.514629	0.60118	2.17067	0.566333	4.9525e-18	3.86481	3.33734	5.13032	5.42964	3.71299	3.18578	2.98233	2.90531	2.81761	2.93764	3.28436	3.06812	1.6789	-0.151687	-0.657253	-0.723447	-0.424834
1976	0.241554	38	129.701	75.6268	19.7796	15.5011	17.4974	17.7497	9.61888	16.4296	5.78845	14.4776	20.388	11.9395	102.664	17.6403	17.6235	13.0242	10.133	16.1637	4.21639e-47	6.43707	6.23452	7.28294	7.20607	6.08751	5.62281	5.11126	5.11857	4.71308	4.28839	3.87061	3.88284	0.908711	-0.480635	-1.22088	-1.83506	-2.45907			1976; hypothetical protein	1976; hypothetical protein	1976; hypothetical protein
1977	0.220214	23	78.9994	80.5059	81.5909	88.9272	108.072	120.698	145.485	136.492	149.052	188.208	146.114	144.766	79.7527	85.2591	114.385	140.989	168.63	145.44	0.000511209	6.20059	6.08738	7.31464	7.27278	6.97638	6.5344	6.74762	6.62333	6.9954	6.9546	7.15423	7.32199	1.14973	0.61141	0.54149	0.831015	1.09412	1977; hypothetical protein				1977; hypothetical protein
1979	0.79011	40	290.058	230.54	164.418	147.668	131.745	102.238	110.617	142.811	109.98	101.782	104.205	112.679	260.299	156.043	116.991	126.714	105.881	108.442	1.63376e-09	7.14647	7.15067	6.87931	6.94955	6.51419	6.70537	6.62887	6.49317	6.5143	6.6843	6.87012	6.44853	-0.234138	-0.53879	-0.587551	-0.54927	-0.489245
1981	0.54206	50	378.49	353.738	446.278	456.058	401.41	392.622	406.398	442.335	396.509	372.029	391.902	378.333	366.114	451.168	397.016	424.366	384.269	385.118	0.715522	7.29491	7.56585	8.19094	8.46561	7.68959	7.73992	7.4006	7.47419	8.09987	7.78636	8.01971	7.77275	0.897897	0.284375	0.007018	0.512737	0.465851
1985	0.488871	19	214.595	182.968	297.93	205.593	230.554	222.226	268.126	283.095	193.913	202.247	215.207	207.449	198.782	251.762	226.39	275.61	198.08	211.328	0.0487846	6.47627	6.36392	7.26213	7.2597	7.25406	7.08359	7.22826	7.24419	7.18297	7.11925	7.18538	7.09934	0.840817	0.748734	0.816132	0.731016	0.722268
1986	0.185639	9	179.223	174.43	239.828	210.488	202.764	217.966	201.996	221.168	201.149	235.151	180.094	248.491	176.826	225.158	210.365	211.582	218.15	214.292	0.534906	6.81796	7.1888	7.24872	7.28326	6.70154	7.01576	6.90354	6.85658	6.6349	6.8004	6.77163	6.96761	0.262613	-0.144727	-0.123314	-0.28573	-0.133757
1989	0.457613	41	482.25	517.19	576.081	234.148	78.2235	61.0588	97.3911	84.6756	101.298	81.6007	84.9499	74.6218	499.72	405.115	69.6412	91.0334	91.4493	79.7859	1.15923e-21	5.48249	5.57021	9.11673	8.33472	7.61309	6.65449	6.26551	6.15096	5.7171	5.1973	6.41158	6.3067	3.19937	1.60743	0.681881	-0.0691525	0.832786	1989;FKBP-type peptidyl-prolyl cis-trans isomerase;46 kDa FK506-binding nuclear protein OS=Spodoptera frugiperda GN=FKBP46 PE=2 SV=1; hypothetical protein
1995	0.730983	29	176.864	212.243	406.718	451.163	418.908	379.133	492.967	404.421	641.07	486.534	619.568	555.933	194.554	428.941	399.02	448.694	563.802	587.75	5.32845e-11	6.46685	6.26857	7.19664	7.47397	6.63137	6.73474	6.72851	6.90537	7.45288	7.36899	7.16283	7.17243	0.967591	0.315343	0.449226	1.04322	0.799915				1995; hypothetical protein
2000	ND		0	0	0	0.815846	0	0	0	1.26382	0	0	3.398	0	0	0.407923	0	0.631908	0	1.699	0.85496
2001	0.463239	36	0	0	0	0	0	0.709986	0	0	0	0.438714	2.26533	1.49244	0	0	0.354993	0	0.219357	1.87888	0.694225	3.99103	3.48397	3.21107	2.88529	3.34661	2.8299	3.47167	3.10398	3.30143	2.91169	3.95052	3.72349	-0.689321	-0.649246	-0.449676	-0.63094	0.0995055
2003	-0.0323943	33	181.581	175.649	114.969	66.8994	78.2235	44.0191	73.3439	58.1355	62.2258	53.5231	71.358	50.7428	178.615	90.9342	61.1213	65.7397	57.8744	61.0504	7.55357e-08	6.87876	7.03154	7.75409	7.27304	7.34603	7.28593	7.33473	7.22025	6.99703	6.85671	6.94986	6.93666	0.558413	0.360824	0.322335	-0.0282845	-0.011892
2004	0.250863	32	136.775	137.836	142.166	93.0064	119.394	113.598	80.5581	142.811	73.8027	90.375	99.6746	87.3075	137.306	117.586	116.496	111.685	82.0889	93.4911	0.032659	6.41322	6.57779	6.68255	6.56768	6.62165	6.44316	6.45045	6.15075	6.03513	6.31771	6.49673	6.6007	0.129611	0.036901	-0.194905	-0.319085	0.053207
2006	-0.419352	12	248.789	204.924	279.387	252.096	245.992	189.566	236.865	198.419	234.432	183.821	216.339	232.82	226.857	265.742	217.779	217.642	209.127	224.58	0.606027	5.16416	5.54407	5.47161	5.61485	5.54673	6.04314	5.74038	5.58436	5.54293	5.51253	5.6817	5.76226	0.189118	0.440818	0.308258	0.173618	0.367869
2008	0.107727	32	215.775	192.726	164.418	154.195	176.003	146.257	139.474	106.16	138.923	138.634	105.338	132.081	204.25	159.306	161.13	122.817	138.778	118.709	0.002456	7.16933	7.19644	6.97016	6.63037	7.01887	6.75521	7.00397	6.82457	7.13882	6.80435	7.36593	7.06285	-0.382617	-0.295844	-0.268618	-0.211299	0.031506
2009	0.632251	23	336.042	286.65	263.316	312.469	407.586	514.03	456.897	534.594	473.206	485.656	460.995	473.102	311.346	287.893	460.808	495.745	479.431	467.049	4.01411e-06	8.01567	8.06026	8.4788	8.27934	8.64514	8.49278	8.34597	8.56098	8.59467	8.60142	8.62662	8.50392	0.341106	0.530994	0.415512	0.560077	0.527302
2010	0.00402217	25	42.4474	57.33	45.7404	57.1092	34.9947	58.2189	32.4637	64.4546	37.6249	101.782	29.4493	60.4437	49.8887	51.4248	46.6068	48.4591	69.7032	44.9465	1.15648e-09	4.57697	4.30222	7.21703	7.45891	5.10137	5.03153	4.52962	4.3031	4.83867	4.8199	4.58232	4.81904	2.89837	0.626857	-0.023235	0.389687	0.261084	2010;Major Facilitator Superfamily;Uncharacterized membrane protein At1g63010 OS=Arabidopsis thaliana GN=At1g63010 PE=1 SV=1; hypothetical protein
2012	0.498237	36	306.565	279.331	321.419	258.623	226.437	229.326	269.329	284.358	241.668	304.906	291.095	252.968	292.948	290.021	227.881	276.843	273.287	272.032	0.120023	8.27093	8.41121	8.29316	8.31542	7.14315	7.2929	6.94296	7.36406	7.63234	7.6616	7.6955	7.75031	-0.0367805	-1.12304	-1.18756	-0.694104	-0.618163		2012; hypothetical protein
2015	0.20034	49	292.416	287.87	192.851	155.011	124.54	141.287	140.676	197.155	219.961	285.603	258.248	314.904	290.143	173.931	132.914	168.916	252.782	286.576	1.30144e-06	5.48801	5.68474	6.36804	6.43017	6.6699	6.89867	7.08837	7.11507	7.91887	7.79283	7.59457	7.58161	0.812731	1.19791	1.51535	2.26948	2.00171			2015; hypothetical protein	2015; hypothetical protein	2015; hypothetical protein
2016	ND																					5.77746	5.52993	6.33626	5.72607	6.71684	6.06323	6.99191	7.31196	8.29232	7.84279	8.21961	7.88901	0.377473	0.736341	1.49824	2.41386	2.40061			2016; hypothetical protein	2016; hypothetical protein	2016; hypothetical protein
2017	-0.151231	12	509.369	539.146	510.561	573.54	487.868	470.721	512.205	549.76	497.806	525.14	464.393	529.815	524.258	542.051	479.294	530.982	511.473	497.104	0.963037	7.92352	8.01836	8.22843	8.10437	8.07552	8.14339	8.03338	7.98117	8.18794	7.98721	7.95298	7.87711	0.19546	0.138514	0.036335	0.116636	-0.0558955
2018	0.325917	47	175.685	213.463	160.709	131.351	176.003	204.476	180.354	190.836	154.841	208.828	202.747	199.24	194.574	146.03	190.24	185.595	181.834	200.994	0.169293	7.15462	7.34164	5.44355	5.48717	5.48714	5.8938	5.57807	5.76523	6.19122	5.95496	6.01381	5.90476	-1.78277	-1.55765	-1.57648	-1.17504	-1.28884	2018;Helicase associated domain; hypothetical protein		2018;Helicase associated domain; hypothetical protein	2018;Helicase associated domain; hypothetical protein	2018;Helicase associated domain; hypothetical protein
2019	0.420229	21	193.372	228.1	152.056	177.039	167.769	228.616	203.199	189.572	318.365	293.499	258.248	279.832	210.736	164.547	198.192	196.386	305.932	269.04	4.05483e-05	5.96423	5.86153	6.87205	6.83731	7.3967	7.26579	7.1553	7.01993	7.45325	7.26081	7.41816	7.25226	0.941798	1.41837	1.17474	1.44415	1.42233		2019; hypothetical protein	2019; hypothetical protein	2019; hypothetical protein	2019; hypothetical protein
2021	0.535963	44	358.445	417.167	328.836	349.998	356.123	345.763	357.101	353.868	259.033	314.996	285.432	320.874	387.806	339.417	350.943	355.485	287.015	303.153	0.000797569	8.14011	8.27183	6.88041	7.04992	6.8509	7.19615	7.05028	6.98126	7.08949	7.26662	7.27564	7.05215	-1.2408	-1.18244	-1.1902	-1.02791	-1.04207	2021; hypothetical protein		2021; hypothetical protein	2021; hypothetical protein	2021; hypothetical protein
2022	-0.523958	12	686.234	720.894	623.058	629.833	669.017	592.838	662.5	652.129	622.258	643.154	632.028	685.028	703.564	626.445	630.928	657.314	632.706	658.528	0.262391	7.57071	7.43862	8.04034	7.83068	8.00274	7.63995	7.63999	7.70863	8.01963	7.80251	7.71281	7.57428	0.430839	0.316678	0.16964	0.406398	0.138873
2023	-0.287095	12	239.356	252.496	203.977	208.857	238.788	195.246	198.389	217.376	159.182	181.627	154.043	123.126	245.926	206.417	217.017	207.883	170.405	138.584	0.00908508	7.49005	7.0833	7.49214	7.60561	7.85527	7.3096	7.7147	7.61772	7.75259	7.62983	7.64799	7.57206	0.262201	0.295758	0.379532	0.404531	0.323349
2024	0.797323	47	518.802	514.75	358.506	360.604	414.791	436.642	399.183	353.868	406.638	458.456	433.811	412.659	516.776	359.555	425.716	376.526	432.547	423.235	1.7133e-07	8.29984	8.42219	6.37004	6.6313	6.06358	6.32496	6.49106	6.51636	6.60897	6.67468	6.50408	6.4091	-1.86034	-2.16674	-1.85731	-1.71919	-1.90442	2024;Protein kinase domain;Probable serine/threonine-protein kinase ifkA OS=Dictyostelium discoideum GN=ifkA PE=2 SV=1; hypothetical protein; K08860 eukaryotic translation initiation factor 2-alpha kinase [EC:2.7.11.1]	2024;Protein kinase domain;Probable serine/threonine-protein kinase ifkA OS=Dictyostelium discoideum GN=ifkA PE=2 SV=1; hypothetical protein; K08860 eukaryotic translation initiation factor 2-alpha kinase [EC:2.7.11.1]	2024;Protein kinase domain;Probable serine/threonine-protein kinase ifkA OS=Dictyostelium discoideum GN=ifkA PE=2 SV=1; hypothetical protein; K08860 eukaryotic translation initiation factor 2-alpha kinase [EC:2.7.11.1]	2024;Protein kinase domain;Probable serine/threonine-protein kinase ifkA OS=Dictyostelium discoideum GN=ifkA PE=2 SV=1; hypothetical protein; K08860 eukaryotic translation initiation factor 2-alpha kinase [EC:2.7.11.1]	2024;Protein kinase domain;Probable serine/threonine-protein kinase ifkA OS=Dictyostelium discoideum GN=ifkA PE=2 SV=1; hypothetical protein; K08860 eukaryotic translation initiation factor 2-alpha kinase [EC:2.7.11.1]
2027	ND		0	0	0	0	0	0	0	0	0	0	0	0	0	0	0	0	0	0		3.69392	3.48692	2.74572	2.71108	3.45859	3.13373	3.342	2.72086	3.2475	3.00758	4.58023	4.08665	-0.862014	-0.294253	-0.558987	-0.462873	0.743024
2028	0.513514	32	479.892	517.19	312.765	371.21	320.099	401.852	299.388	278.039	347.307	348.777	357.922	387.287	498.541	341.988	360.976	288.713	348.042	372.605	0.012746	8.54388	8.41652	7.61932	7.85254	7.69769	7.86103	8.34831	7.94446	8.48593	8.23017	8.22008	8.32571	-0.744271	-0.70084	-0.333817	-0.122151	-0.207306
2031	0.403605	9	23.5819	17.077	13.5985	22.8437	20.5851	19.8796	34.8684	24.0125	24.6009	24.1293	16.99	15.6706	20.3295	18.2211	20.2324	29.4405	24.3651	16.3303	0.519406	6.43384	6.30517	6.32372	6.08706	6.88786	6.37685	6.6086	6.57659	6.87308	6.51869	6.15721	6.39541	-0.164118	0.262851	0.223088	0.326377	-0.0931935
2032	0.851792	50	51.8802	52.4508	46.9766	45.6874	71.0187	77.3885	76.951	78.3565	62.2258	82.9169	58.8986	61.1899	52.1655	46.332	74.2036	77.6538	72.5713	60.0443	0.000902901	5.84526	5.86563	5.55788	5.59324	6.38525	6.54595	6.46862	6.40492	6.32323	6.45174	6.50717	6.35553	-0.279884	0.610155	0.581326	0.53204	0.575904
2033	-0.0221053	23	7.07457	1.21979	7.41736	4.07923	4.11703	5.67989	6.0118	1.26382	10.1298	3.071	7.92866	2.98487	4.14718	5.74829	4.89846	3.63781	6.60039	5.45677	0.980421	4.67343	4.96995	4.68845	5.02369	5.45503	5.32119	5.27367	5.23938	5.32462	5.71038	5.79325	5.45635	0.0343785	0.566421	0.434833	0.695809	0.80311
2034	-0.135214	36	0	0	0	0	0	0	0	2.52763	0	0	0	0	0	0	0	1.26382	0	0	0.978861	4.69975	4.18079	3.37954	3.2993	3.7235	3.57808	3.70633	3.70093	3.63893	3.66454	4.76903	4.15178	-1.10085	-0.78948	-0.736641	-0.788534	0.0201315
2035	0.240631	9	61.313	39.0332	56.8664	57.1092	71.0187	32.6594	50.4991	58.1355	62.2258	56.1554	63.4293	59.6975	50.1731	56.9878	51.8391	54.3173	59.1906	61.5634	0.101985	4.95087	4.86399	4.77536	4.57567	5.06543	4.90099	4.86553	4.76639	4.83831	4.60672	5.07074	5.0768	-0.231913	0.075782	-0.0914635	-0.18491	0.166346
2036	0.665884	21	278.267	268.353	487.073	501.745	238.788	215.126	315.018	294.469	382.037	293.938	292.228	317.889	273.31	494.409	226.957	304.744	337.988	305.058	4.61721e-07	4.7537	5.29868	7.63269	7.41193	6.88014	6.82899	6.25039	6.01176	6.07637	6.12505	6.40217	6.33262	2.49612	1.82838	1.10489	1.07453	1.34121	2036; hypothetical protein
2037	-0.0562727	28	1.1791	1.21979	1.23623	0.815846	2.05851	0	0	1.26382	2.89422	2.63228	0	2.98487	1.19944	1.02604	1.02926	0.631908	2.76325	1.49244	0.97981	4.2918	3.93791	3.49221	3.43589	4.13202	3.66674	4.44385	3.72204	4.15141	3.43761	4.17077	4.17019	-0.650805	-0.215479	-0.0319105	-0.320347	0.0556235
2038	0.444395	36	0	1.21979	0	0	0	0	0	0	0	0.438714	0	0	0.609893	0	0	0	0.219357	0	0.981216	5.35184	5.33804	4.28277	4.27522	4.90391	3.90177	4.71644	4.7856	4.04574	4.40014	4.59387	5.02861	-1.06594	-0.942101	-0.593922	-1.122	-0.533703	2038; hypothetical protein
2039	-0.0828258	38	349.012	396.431	187.906	160.722	39.1118	19.8796	44.4873	36.6506	54.9902	36.852	49.8373	20.8941	372.722	174.314	29.4957	40.569	45.9211	35.3657	4.00399e-32	4.32802	3.97766	5.99064	5.93209	5.38959	5.55359	4.84783	4.61429	4.3204	3.91861	4.77701	4.59646	1.80852	1.31875	0.578224	-0.0333315	0.533898	2039; hypothetical protein
2042	ND		0	0	0	0	0	0	0	0	0	0	0	0	0	0	0	0	0	0		4.14455	3.44353	3.28083	2.95768	2.65521	3.01262	3.1468	2.68807	3.04349	2.86268	3.68293	3.22066	-0.674784	-0.960129	-0.876604	-0.840955	-0.342246
2045	-0.414879	8	588.369	620.871	650.255	714.681	543.448	490.6	511.003	428.433	574.503	516.366	561.802	586.528	604.62	682.468	517.024	469.718	545.435	574.165	0.00256564	6.44094	6.21023	7.23607	7.19851	7.69273	7.70592	7.49599	7.42528	6.78582	6.81332	7.20445	7.14475	0.891702	1.37374	1.13505	0.473983	0.849012		2045; hypothetical protein	2045; hypothetical protein
2047	ND		0	0	0	0	0	0.709986	1.20236	0	0	0	0	0	0	0	0.354993	0.60118	0	0	0.980224
2049	0.361388	13	17.6864	14.6374	11.126	11.4218	19.5559	31.9494	21.6425	35.3868	28.9422	32.4648	35.1126	35.0723	16.1619	11.2739	25.7526	28.5146	30.7035	35.0925	6.87102e-05	6.90885	6.9443	5.18304	5.07274	5.96293	6.32072	6.21108	6.05284	6.41281	6.63122	6.65912	6.7296	-1.79869	-0.784752	-0.794618	-0.404565	-0.23222	2049;Calcineurin-like phosphoesterase domain-containing protein 1 OS=Xenopus tropicalis GN=cpped1 PE=2 SV=1; hypothetical protein
2050	-0.10696	18	298.311	241.518	321.419	336.129	393.176	339.373	430.445	423.378	393.614	387.823	483.648	461.163	269.914	328.774	366.275	426.911	390.719	472.406	5.86588e-05	6.84943	7.11507	6.4531	7.0162	7.10389	7.59275	7.00534	6.89974	7.05444	7.00868	6.92277	6.93447	-0.2476	0.366075	-0.029708	0.0493115	-0.0536285
2052	-0.141009	36	0	1.21979	1.23623	0	0	2.12996	0	2.52763	0	0.438714	0	0.746218	0.609893	0.618113	1.06498	1.26382	0.219357	0.373109	0.946731	2.61266	3.14756	2.50078	2.02301	2.36975	1.99664	2.49735	2.2931	2.53535	2.46075	2.91927	3.07903	-0.618216	-0.696916	-0.484884	-0.382065	0.119037
2053	0.844435	19	110.835	123.198	179.253	188.46	141.008	119.278	144.283	127.645	147.605	150.479	142.716	168.645	117.017	183.857	130.143	135.964	149.042	155.681	0.000152403	6.04406	6.04432	8.42288	8.18848	5.81655	5.61707	6.28708	6.3497	7.87218	7.67198	7.62998	7.38449	2.26149	-0.327377	0.274199	1.72789	1.46304	2053; hypothetical protein			2053; hypothetical protein	2053; hypothetical protein
2055	-0.473765	44	0	0	0	0.815846	0	0.709986	0	0	1.44711	2.63228	1.13267	0	0	0.407923	0.354993	0	2.0397	0.566333	0.693581	3.95631	3.98552	2.60095	3.03758	3.53899	2.63023	3.21594	3.00795	3.01781	2.80149	3.0757	4.22423	-1.15165	-0.88631	-0.858974	-1.06127	-0.320953				2055; hypothetical protein
2058	ND		0	0	0	0	0	0	0	0	0	0	0	0	0	0	0	0	0	0
2060	0.148484	32	176.864	139.056	119.914	96.2698	69.9895	79.5185	76.951	79.6204	123.004	93.8847	108.736	93.2773	157.96	108.092	74.754	78.2857	108.445	101.007	0.0034148	6.77989	6.72342	6.7864	6.74521	6.9484	6.58471	6.4847	6.8186	7.07074	6.99363	6.80385	6.60184	0.0141455	0.0148965	-0.100005	0.280532	-0.0488085
2063	0.198545	32	440.982	473.277	452.459	352.445	268.636	232.165	278.947	371.562	410.98	420.726	270.707	299.234	457.13	402.452	250.401	325.255	415.853	284.97	0.000913105	8.18619	8.13681	8.3176	8.24504	8.13151	8.06288	7.7753	7.76887	7.74835	7.52908	7.90032	7.69363	0.119822	-0.0643055	-0.389416	-0.522785	-0.364524
2064	-0.222638	8	149.745	128.078	159.473	117.482	133.803	124.958	134.664	96.05	137.476	156.182	126.859	154.467	138.911	138.477	129.381	115.357	146.829	140.663	0.597103	6.89394	6.83223	7.30271	7.40489	7.39804	7.34144	7.29472	7.3335	7.31142	7.37192	7.36668	7.16516	0.490718	0.50666	0.451027	0.478586	0.402839
2065	0.421506	32	93.1486	103.682	70.4649	95.454	59.6969	48.989	107.01	53.0802	78.144	74.5813	63.4293	72.3832	98.4152	82.9594	54.343	80.0451	76.3627	67.9062	0.392607	7.24581	7.19467	6.92558	7.11996	7.07116	7.20813	7.06895	6.77284	6.97282	6.83432	6.94099	6.93563	-0.197471	-0.0805955	-0.299345	-0.316671	-0.281935
2066	0.129321	9	71.9248	97.5829	67.9924	106.06	94.6917	52.539	94.9864	101.105	115.769	98.2719	116.665	97.7546	84.7539	87.0262	73.6153	98.0458	107.02	107.21	0.255661	7.1937	7.21748	6.92692	6.98779	7.11073	7.26038	7.21274	7.03907	7.1727	7.13242	7.3477	7.45992	-0.248235	-0.020034	-0.079686	-0.05303	0.198222
2068	0.3938	26	0	2.43957	0	0	0	0.709986	1.20236	0	0	0.438714	0	0.746218	1.21979	0	0.354993	0.60118	0.219357	0.373109	0.830518	4.10823	4.0821	3.37072	2.94632	3.40802	3.24416	3.10399	3.17758	2.91959	2.85844	3.60287	3.48971	-0.936645	-0.769073	-0.954384	-1.20615	-0.548876				2068; hypothetical protein
2069	-0.0261561	32	1943.15	2451.77	2039.77	1019.81	1529.48	1498.78	1494.53	2063.81	1672.86	1825.93	1641.23	1446.92	2197.46	1529.79	1514.13	1779.17	1749.39	1544.08	2.26975e-07	6.85999	6.80644	7.45204	7.18037	7.1366	6.72557	6.45243	6.71333	6.9559	6.766	6.98104	6.68358	0.482991	0.097871	-0.250335	0.0277365	-0.0009045
2070	0.854977	7	57.7757	123.198	95.1894	93.8223	154.389	421.022	334.256	719.111	756.839	1421.87	1023.93	1955.09	90.4871	94.5058	287.705	526.683	1089.36	1489.51	4.21432e-57	7.06798	6.95943	6.82483	6.62795	7.06558	6.91088	7.88821	7.79463	9.30495	9.25125	9.61672	9.45189	-0.287316	-0.025472	0.82772	2.2644	2.5206				2070;PT repeat; hypothetical protein	2070;PT repeat; hypothetical protein
2073	-0.29087	50	578.936	598.915	649.019	660.835	805.908	798.734	518.217	511.845	772.758	589.193	736.233	894.716	588.926	654.927	802.321	515.031	680.975	815.474	0.0102372	7.92484	8.01003	8.29456	7.66132	8.03495	7.73662	8.21553	8.2581	8.21939	8.4173	8.10292	8.11972	0.0105105	-0.0816465	0.269383	0.350914	0.143886
2074	0.676691	50	240.536	248.836	269.497	276.572	278.929	262.695	292.173	246.444	315.47	286.919	295.626	276.101	244.686	273.035	270.812	269.309	301.195	285.863	0.261965	7.02262	6.8456	7.61247	7.41522	7.71461	7.39074	7.32416	7.36878	7.70462	7.51388	7.44728	7.35969	0.579735	0.618568	0.412359	0.675139	0.469375
2075	0.124016	12	288.878	301.287	220.048	242.306	226.437	250.625	300.59	198.419	283.634	211.46	243.523	273.116	295.083	231.177	238.531	249.504	247.547	258.32	0.681728	7.16763	7.04636	6.99856	6.95279	7.33186	6.99423	7.07913	6.96362	7.42618	7.23145	7.18236	7.04236	-0.131321	0.0560415	-0.0856225	0.221817	0.005358
2078	ND																					5.33056	4.5093	7.94212	7.56291	8.80905	8.88237	7.97981	8.0194	5.55775	5.50326	6.51319	6.93492	2.83258	3.92578	3.07967	0.610577	1.80413		2078; hypothetical protein	2078; hypothetical protein
2081	0.791676	23	272.371	228.1	233.647	225.989	349.947	354.283	334.256	327.328	302.446	372.029	356.79	397.734	250.236	229.818	352.115	330.792	337.238	377.262	1.69196e-05	6.05424	6.18609	6.31461	6.05482	6.80959	6.84238	6.78604	6.86529	6.86167	6.92963	6.91087	6.5905	0.064546	0.705814	0.705496	0.775476	0.630514
2084	-0.506828	8	117.91	120.759	118.678	86.4797	97.7794	105.078	93.784	128.909	107.086	101.782	92.8786	86.5613	119.334	102.579	101.429	111.347	104.434	89.72	0.90516	8.60782	8.59246	9.09984	9.04884	9.31355	8.85753	9.06786	8.93158	9.24001	9.06364	9.1916	9.02918	0.4742	0.485398	0.399582	0.551683	0.510253
2085	0.533073	42	25.9401	36.5936	116.205	132.167	203.793	149.807	224.841	184.517	232.985	223.305	237.86	204.464	31.2669	124.186	176.8	204.679	228.145	221.162	2.35744e-22	5.84812	5.52222	6.14002	6.06549	6.00292	6.16684	5.89895	5.50009	6.22364	6.12938	6.41416	6.35133	0.417585	0.399707	0.014351	0.491334	0.697572
2086	0.0952146	27	290.058	287.87	374.576	295.336	303.631	276.185	299.388	252.763	192.466	207.95	226.533	238.044	288.964	334.956	289.908	276.075	200.208	232.288	0.000948043	4.76994	5.26276	6.95611	7.14015	6.94349	7.07072	6.97512	6.89171	6.60875	6.61076	6.87791	6.68617	2.03178	1.99075	1.91707	1.59341	1.76569	2086;Zn-finger in ubiquitin-hydrolases and other protein;RING finger protein ETP1 OS=Saccharomyces cerevisiae GN=ETP1 PE=1 SV=1; hypothetical protein		2086;Zn-finger in ubiquitin-hydrolases and other protein;RING finger protein ETP1 OS=Saccharomyces cerevisiae GN=ETP1 PE=1 SV=1; hypothetical protein
2087	0.763764	23	245.252	234.199	318.946	317.364	434.347	425.992	381.148	365.243	361.778	430.817	391.902	396.988	239.725	318.155	430.169	373.195	396.297	394.445	0.000208759	6.77719	7.10516	7.08032	7.15695	7.59285	7.62116	7.74849	7.86261	7.55892	7.70652	7.30348	7.56238	0.177459	0.665832	0.864378	0.691547	0.491758
2088	-0.352303	9	133.238	120.759	119.914	110.139	128.657	127.088	138.271	165.56	133.134	132.053	134.787	158.945	126.998	115.027	127.872	151.916	132.594	146.866	0.142402	5.75868	5.80495	6.03524	5.98411	5.96454	5.85054	5.83378	5.62259	5.84865	5.7783	5.85641	6.04134	0.227853	0.125722	-0.0536365	0.0316615	0.167059
2092	0.417171	39	432.728	374.475	440.096	432.398	321.128	264.825	310.209	313.426	274.951	211.021	220.87	209.687	403.601	436.247	292.977	311.817	242.986	215.279	1.11298e-08	6.91344	6.96876	7.80297	7.72186	7.38215	7.64655	7.33293	7.2601	7.06951	6.92167	7.14773	7.13628	0.821314	0.573245	0.355413	0.054488	0.200901
2094	0.845463	24	117.91	113.44	66.7562	52.2141	40.141	35.4993	60.118	75.8289	68.0142	85.5492	54.368	76.1143	115.675	59.4852	37.8202	67.9734	76.7817	65.2411	1.34389e-25	8.09653	8.20925	5.46512	5.54386	4.82808	4.77999	5.31513	4.98003	5.58229	5.61371	5.41966	5.58229	-2.6484	-3.34886	-3.00531	-2.55489	-2.65192	2094;C-5 cytosine-specific DNA methylase;Modification methylase MspI OS=Moraxella sp. GN=mspIM PE=3 SV=1; hypothetical protein	2094;C-5 cytosine-specific DNA methylase;Modification methylase MspI OS=Moraxella sp. GN=mspIM PE=3 SV=1; hypothetical protein	2094;C-5 cytosine-specific DNA methylase;Modification methylase MspI OS=Moraxella sp. GN=mspIM PE=3 SV=1; hypothetical protein	2094;C-5 cytosine-specific DNA methylase;Modification methylase MspI OS=Moraxella sp. GN=mspIM PE=3 SV=1; hypothetical protein	2094;C-5 cytosine-specific DNA methylase;Modification methylase MspI OS=Moraxella sp. GN=mspIM PE=3 SV=1; hypothetical protein
2095	0.303255	26	9.43277	37.8134	43.2679	20.3961	12.3511	9.22982	12.0236	20.221	11.5769	19.7421	7.92866	19.4017	23.6231	31.832	10.7905	16.1223	15.6595	13.6652	0.0482174	5.34973	4.97777	4.91821	4.66472	4.60316	4.1879	4.25942	4.03427	4.09813	4.36734	4.56523	4.79846	-0.372291	-0.768223	-1.01691	-0.931018	-0.481906
2097	-0.143019	35	174.506	195.166	221.284	159.09	191.442	183.176	157.509	156.713	159.182	158.376	202.747	193.271	184.836	190.187	187.309	157.111	158.779	198.009	0.708795	5.16786	4.63307	6.29859	6.56075	6.1311	6.11686	6.02252	6.17452	6.4376	6.16266	6.4357	6.00016	1.5292	1.22351	1.19805	1.39967	1.31746
2100	0.873962	22	0	2.43957	0	1.63169	0	4.25992	3.60708	1.26382	15.9182	18.8647	28.3166	36.5647	1.21979	0.815846	2.12996	2.43545	17.3915	32.4407	1.37377e-10	4.61837	4.58547	3.44035	3.12138	3.96651	4.05127	4.83961	4.30775	4.56719	4.55399	5.58053	5.94547	-1.32106	-0.593029	-0.028239	-0.041328	1.16108	2100; hypothetical protein
2107	-0.75511	39	729.86	652.586	411.663	367.131	477.575	489.89	532.645	443.599	415.321	437.398	499.506	479.818	691.223	389.397	483.733	488.122	426.359	489.662	0.00082944	6.26541	6.10693	7.13271	6.7725	6.91653	6.59848	6.70215	6.8536	6.7621	6.57281	6.6651	6.6014	0.766437	0.571336	0.591707	0.48129	0.447084
2116	0.47064	36	132.059	150.034	139.694	168.88	165.71	169.687	156.307	141.547	115.769	120.646	101.94	84.3227	141.046	154.287	167.699	148.927	118.208	93.1313	0.000105934	7.40924	7.39491	7.02288	6.86793	7.33892	6.9983	6.9012	7.16052	6.68262	6.44612	6.72581	6.76031	-0.456673	-0.233465	-0.371218	-0.837707	-0.659015
2118	0.808648	19	132.059	129.297	137.221	119.929	196.588	178.917	205.603	238.861	123.004	161.447	154.043	125.365	130.678	128.575	187.752	222.232	142.226	139.704	0.000948043	5.25718	5.27766	5.72544	5.50965	6.49928	6.30365	6.70684	6.55014	6.01794	6.31736	6.32099	6.20937	0.350125	1.13404	1.36107	0.90023	0.997761		2118;Insulinase (Peptidase family M16);Insulin-degrading enzyme OS=Mus musculus GN=Ide PE=2 SV=1; hypothetical protein	2118;Insulinase (Peptidase family M16);Insulin-degrading enzyme OS=Mus musculus GN=Ide PE=2 SV=1; hypothetical protein
2119	0.264057	12	246.431	286.65	271.97	192.54	227.466	218.676	222.437	213.585	198.254	236.467	202.747	175.361	266.54	232.255	223.071	218.011	217.36	189.054	0.740513	7.25782	7.29763	7.26009	7.20859	7.46106	7.33109	7.20458	7.26678	7.37739	7.2322	7.1978	7.1148	-0.043385	0.118349	-0.0420465	0.0270685	-0.121427
2120	-0.646347	35	503.474	412.288	288.041	302.679	363.328	315.234	363.113	309.635	331.389	337.371	319.412	306.696	457.881	295.36	339.281	336.374	334.38	313.054	0.09897	6.47384	6.53111	7.32088	7.68472	7.70581	7.71012	7.77923	7.83029	7.49709	7.45662	7.49496	7.11729	1.00033	1.2055	1.30229	0.974384	0.803657		2120; hypothetical protein	2120; hypothetical protein
2122	0.793658	23	129.701	130.517	148.347	168.064	167.769	173.947	183.961	165.56	212.725	215.847	190.288	221.627	130.109	158.206	170.858	174.76	214.286	205.957	0.00259487	5.47423	5.72718	5.98737	5.65864	5.89482	5.8124	6.09774	5.73465	6.24143	6.25443	6.10322	6.005	0.222298	0.2529	0.315485	0.647221	0.453399
2124	-0.0111637	50	686.234	723.334	726.901	762.816	771.943	845.594	734.642	642.018	722.109	758.097	748.692	836.511	704.784	744.858	808.768	688.33	740.103	792.601	0.636307	8.12707	8.1683	8.29819	8.2109	8.61658	8.42709	8.62013	8.54002	8.78031	8.63428	8.4946	8.36114	0.10686	0.374148	0.432389	0.559612	0.280184
2126	-0.212471	50	275.908	341.54	300.403	300.231	312.894	322.334	318.625	366.506	340.071	334.739	353.392	376.094	308.724	300.317	317.614	342.566	337.405	364.743	0.175869	7.11665	7.24125	7.79223	7.94357	7.64984	8.17506	7.44332	7.51664	7.44228	7.69677	7.31299	7.41648	0.688949	0.733497	0.301028	0.390578	0.185786
2128	0.0544654	44	305.386	352.518	284.332	299.415	390.088	424.572	281.352	235.07	319.812	308.416	351.126	392.511	328.952	291.874	407.33	258.211	314.114	371.819	0.0100913	9.05907	9.01617	7.27937	7.49219	7.49258	7.57938	7.88678	7.44629	8.36159	8.25034	8.25386	8.05156	-1.65184	-1.50164	-1.37108	-0.731651	-0.884906	2128; hypothetical protein	2128; hypothetical protein	2128; hypothetical protein
2130	-0.0138668	9	635.533	562.322	600.806	631.465	662.842	666.677	643.262	527.011	683.037	667.284	669.406	829.049	598.927	616.135	664.759	585.137	675.16	749.227	0.138397	8.25227	7.77467	7.49497	7.42416	7.65108	7.71254	7.65599	7.59158	8.06931	7.55024	7.93963	7.51658	-0.553906	-0.331662	-0.389688	-0.203696	-0.285366
2131	0.72823	9	561.25	701.377	682.397	816.662	599.028	695.076	551.883	494.152	635.282	680.006	697.722	898.447	631.313	749.529	647.052	523.017	657.644	798.085	0.000219032	7.65328	7.64438	7.59705	7.89613	7.49765	7.87232	7.26698	7.36803	7.75055	7.93184	7.70235	7.83505	0.097758	0.036149	-0.331332	0.192361	0.119868
2132	0.281103	3	224.028	295.188	208.922	257.807	82.3406	58.9289	98.5935	92.2585	131.687	141.266	73.6233	93.2773	259.608	233.365	70.6347	95.426	136.476	83.4503	6.10141e-30	5.12142	5.05882	6.76328	6.60499	5.57473	5.79845	5.46704	5.27727	5.42288	5.42025	5.63873	5.68294	1.59402	0.596469	0.282035	0.331438	0.570714	2132;ATPase family AAA domain-containing protein 5 OS=Homo sapiens GN=ATAD5 PE=1 SV=3; hypothetical protein
2133	0.53028	18	132.059	141.495	166.891	148.484	216.144	281.155	270.531	327.328	237.326	306.661	263.911	298.487	136.777	157.687	248.649	298.93	271.994	281.199	1.18267e-13	6.09108	6.27878	5.58259	5.55795	6.3669	6.32201	6.1446	6.1255	6.3845	6.31146	6.4781	6.44135	-0.61466	0.159525	-0.0498825	0.163048	0.274796
2137	0.972547	20	379.669	354.958	208.922	185.197	195.559	200.216	223.639	223.695	209.831	204.441	198.217	173.869	367.313	197.06	197.887	223.667	207.136	186.043	3.7193e-08	8.07828	8.08227	6.58575	6.56305	6.81493	6.91749	6.85223	6.61729	6.89878	6.77612	6.65097	6.63191	-1.50588	-1.21407	-1.34552	-1.24283	-1.43884	2137;JmjC domain;Lysine-specific demethylase lid OS=Drosophila melanogaster GN=lid PE=1 SV=1; hypothetical protein	2137;JmjC domain;Lysine-specific demethylase lid OS=Drosophila melanogaster GN=lid PE=1 SV=1; hypothetical protein	2137;JmjC domain;Lysine-specific demethylase lid OS=Drosophila melanogaster GN=lid PE=1 SV=1; hypothetical protein	2137;JmjC domain;Lysine-specific demethylase lid OS=Drosophila melanogaster GN=lid PE=1 SV=1; hypothetical protein	2137;JmjC domain;Lysine-specific demethylase lid OS=Drosophila melanogaster GN=lid PE=1 SV=1; hypothetical protein
2141	0.641874	45	5.89548	6.09893	1.23623	3.26338	11.3218	30.5294	48.0944	51.8164	40.5191	66.2458	64.562	109.694	5.99721	2.2498	20.9256	49.9554	53.3824	87.128	1.97658e-27	4.814	4.76443	3.68073	3.72414	3.88569	4.02777	4.47684	4.57428	5.01549	5.12443	5.15472	4.96687	-1.08678	-0.832487	-0.263655	0.280746	0.271577	2141; hypothetical protein
2145	0.319869	12	688.592	950.214	786.24	706.523	755.475	800.154	757.486	714.056	745.262	836.627	898.204	908.148	819.403	746.381	777.815	735.771	790.945	903.176	0.446555	7.32634	7.46285	7.50244	7.72396	7.351	7.7633	7.76718	7.78022	7.60141	7.9863	7.72875	8.03363	0.218602	0.162555	0.379106	0.399256	0.486595
2148	0.340187	18	116.73	103.682	181.725	180.302	190.413	200.216	180.354	192.1	170.759	181.627	161.971	179.092	110.206	181.014	195.314	186.227	176.193	170.532	0.00509553	7.14093	6.80978	6.85552	7.02582	7.38207	7.12969	7.0706	7.03286	6.79554	7.07115	7.01068	7.26311	-0.0346855	0.280526	0.0763725	-0.0420155	0.161537
2150	0.617269	18	82.5367	115.88	128.568	125.64	146.155	154.777	194.782	164.296	112.875	144.776	133.655	150.736	99.2082	127.104	150.466	179.539	128.825	142.195	0.056464	7.11825	7.21196	7.05033	7.05818	7.17267	7.14107	7.33895	7.36687	6.99757	7.38518	7.04584	7.36466	-0.110851	-0.0082365	0.187804	0.02627	0.0401465
2154	-0.28783	12	260.58	298.848	268.261	219.463	228.495	243.525	266.924	242.653	195.36	210.583	214.074	224.612	279.714	243.862	236.01	254.788	202.971	219.343	0.432372	7.23346	6.98274	7.42562	7.60125	7.4346	7.87734	7.68853	7.61544	7.37979	7.7908	7.13389	7.61301	0.405335	0.547869	0.543883	0.477196	0.265354
2157	0.63245	47	310.102	417.167	171.835	140.325	177.032	288.254	181.556	302.052	176.548	337.81	292.228	197.748	363.635	156.08	232.643	241.804	257.179	244.988	1.39029e-07	9.08019	8.98179	6.82294	6.75996	6.58738	6.48175	7.06326	6.97353	7.97115	7.77821	7.7843	7.57395	-2.23954	-2.49643	-2.0126	-1.15631	-1.35186	2157;D123;Cell division cycle protein 123 homolog OS=Xenopus laevis GN=cdc123 PE=2 SV=1; hypothetical protein	2157;D123;Cell division cycle protein 123 homolog OS=Xenopus laevis GN=cdc123 PE=2 SV=1; hypothetical protein	2157;D123;Cell division cycle protein 123 homolog OS=Xenopus laevis GN=cdc123 PE=2 SV=1; hypothetical protein	2157;D123;Cell division cycle protein 123 homolog OS=Xenopus laevis GN=cdc123 PE=2 SV=1; hypothetical protein	2157;D123;Cell division cycle protein 123 homolog OS=Xenopus laevis GN=cdc123 PE=2 SV=1; hypothetical protein
2159	0.431	28	205.163	280.551	233.647	199.066	199.676	209.446	180.354	204.738	243.115	298.764	255.982	361.17	242.857	216.357	204.561	192.546	270.939	308.576	0.103621	6.22418	6.30272	6.50187	5.91403	6.1553	5.42576	6.32892	6.18701	6.68093	6.35947	7.02389	6.57201	-0.055501	-0.472922	-0.005484	0.256748	0.534497
2160	-0.328412	8	594.264	622.091	709.594	685.311	427.142	585.739	502.586	701.418	370.461	452.314	440.607	493.25	608.178	697.452	506.44	602.002	411.387	466.929	0.00556728	7.91992	7.73672	8.84808	8.46167	8.64155	7.86031	8.4889	8.43403	8.81577	8.49711	8.7014	8.45641	0.82655	0.42261	0.633144	0.828115	0.750585
2170	0.457206	26	313.639	232.979	253.426	187.645	191.442	193.826	210.413	227.487	176.548	231.641	172.165	162.676	273.309	220.535	192.634	218.95	204.094	167.42	0.0313524	7.93242	7.87388	8.44107	7.9753	7.14156	6.54105	6.77249	6.96452	7.72926	7.32528	7.41137	6.99454	0.305035	-1.06185	-1.03465	-0.375884	-0.700196			2170; hypothetical protein
2171	0.0701906	37	336.042	309.826	495.727	354.893	368.474	381.263	360.708	439.808	270.61	352.287	258.248	260.43	322.934	425.31	374.868	400.258	311.448	259.339	0.000686755	7.86655	7.85107	7.9218	7.37011	6.4459	6.06632	6.05147	6.13466	7.41532	7.07115	6.86744	6.5364	-0.212858	-1.6027	-1.76575	-0.615573	-1.15689		2171; hypothetical protein	2171; hypothetical protein		2171; hypothetical protein
2173	0.142746	36	510.548	450.101	414.136	456.058	642.256	686.557	494.17	328.592	749.604	472.056	556.139	535.785	480.325	435.097	664.407	411.381	610.83	545.962	0.0622925	7.36952	7.34244	7.16762	6.88597	6.97906	6.83535	6.80746	6.48516	7.10334	6.70155	7.01706	6.59783	-0.329185	-0.448774	-0.709671	-0.453537	-0.548536
2178	-0.438529	44	102.581	146.374	144.638	145.221	210.998	164.717	115.427	165.56	138.923	147.408	154.043	141.035	124.478	144.93	187.857	140.493	143.165	147.539	0.00799089	5.66898	5.79256	4.74113	4.75048	4.56727	4.35494	4.92805	4.33548	3.89505	4.61052	4.20446	4.65193	-0.984967	-1.26967	-1.099	-1.47799	-1.30258		2178;WD domain, G-beta repeat;Echinoderm microtubule-associated protein-like 6 OS=Homo sapiens GN=EML6 PE=2 SV=2; hypothetical protein
2182	0.502068	43	419.758	441.563	632.948	1421.2	1068.37	869.023	821.212	690.043	1175.05	1030.1	965.031	1396.92	430.66	1027.08	968.696	755.627	1102.58	1180.98	0.000145895	6.54608	6.38489	7.32167	7.18313	7.73699	7.80006	7.87148	7.81523	7.72178	7.57697	7.74973	7.78789	0.786913	1.30304	1.37787	1.18389	1.30332		2182;CPSF A subunit region;DNA damage-binding protein 1a OS=Arabidopsis thaliana GN=DDB1A PE=1 SV=1; hypothetical protein; K10610 DNA damage-binding protein 1	2182;CPSF A subunit region;DNA damage-binding protein 1a OS=Arabidopsis thaliana GN=DDB1A PE=1 SV=1; hypothetical protein; K10610 DNA damage-binding protein 1	2182;CPSF A subunit region;DNA damage-binding protein 1a OS=Arabidopsis thaliana GN=DDB1A PE=1 SV=1; hypothetical protein; K10610 DNA damage-binding protein 1	2182;CPSF A subunit region;DNA damage-binding protein 1a OS=Arabidopsis thaliana GN=DDB1A PE=1 SV=1; hypothetical protein; K10610 DNA damage-binding protein 1
2184	0.858716	12	215.775	187.847	294.222	251.281	149.242	179.627	147.89	168.087	156.288	140.388	131.389	108.948	201.811	272.751	164.434	157.989	148.338	120.169	8.34988e-07	6.96824	7.17917	8.27355	7.68729	7.32982	6.69275	6.95186	6.77839	7.04207	6.77649	6.82065	6.3787	0.90671	-0.062426	-0.208583	-0.16443	-0.474035
2186	0.255743	32	306.565	289.089	220.048	248.017	255.256	214.416	218.829	222.431	225.749	213.215	212.941	229.089	297.827	234.033	234.836	220.63	219.482	221.015	0.112486	7.8787	8.00016	7.91368	8.01205	7.69901	8.21003	7.62011	7.65239	7.50174	7.75804	7.42504	7.94201	0.0234365	0.0150925	-0.303178	-0.309535	-0.255899
2190	0.5487	45	0	0	3.70868	1.63169	2.05851	2.12996	3.60708	16.4296	4.34133	10.9678	18.1227	43.2807	0	2.67019	2.09424	10.0183	7.65459	30.7017	1.70922e-08	5.06399	4.66947	4.19238	3.66573	4.33198	4.03067	3.79482	4.17788	4.94168	4.65799	5.52891	5.27896	-0.937675	-0.685407	-0.880382	-0.066894	0.537206
2194	-0.106203	8	147.387	132.957	139.694	117.482	128.657	100.818	117.831	140.284	108.533	103.098	106.471	89.5462	140.172	128.588	114.738	129.057	105.816	98.0084	0.299465	5.73648	5.37007	6.48456	6.43457	6.22731	6.16011	6.27589	5.89794	6.05554	5.78086	6.14318	6.03741	0.906295	0.640443	0.533642	0.36493	0.537022
2200	0.0287998	47	143.85	143.935	159.473	115.85	142.037	138.447	133.462	160.505	131.687	146.092	184.625	145.513	143.892	137.662	140.242	146.983	138.889	165.069	0.172417	8.46346	8.08071	6.4602	6.09657	6.44128	6.22567	6.23571	6.2418	7.03206	6.57101	6.86995	6.53328	-1.9937	-1.93861	-2.03333	-1.47055	-1.57047	2200; hypothetical protein	2200; hypothetical protein	2200; hypothetical protein
2206	-0.0908097	12	76.6412	65.8685	58.1026	62.8201	69.9895	67.4487	73.3439	88.4671	65.12	75.8975	63.4293	72.3832	71.2549	60.4614	68.7191	80.9055	70.5087	67.9062	0.207811	6.33183	6.16827	6.44732	5.83193	6.56595	5.7134	6.23989	6.37829	6.93339	6.2309	6.76194	6.53732	-0.110418	-0.110372	0.0590415	0.332103	0.399585
2209	0.120932	13	284.162	322.024	398.065	341.839	361.269	349.313	322.232	370.298	480.441	372.029	484.781	489.519	303.093	369.952	355.291	346.265	426.235	487.15	0.0247014	8.20841	8.21771	7.89729	7.54744	7.88199	7.52322	7.62222	7.92964	8.22294	7.87872	8.07593	7.74723	-0.490693	-0.510456	-0.437132	-0.16223	-0.301483
2211	0.505374	8	430.37	383.013	490.782	419.345	412.732	343.633	369.124	369.034	335.73	345.268	345.463	321.62	406.691	455.063	378.183	369.079	340.499	333.542	0.0753503	7.20003	7.15766	8.05049	7.68988	8.17219	7.4781	7.68255	7.69379	7.61475	7.41591	7.57029	7.33234	0.691348	0.646301	0.50933	0.336485	0.272474
2215	0.873624	42	231.103	219.562	310.293	447.899	573.296	784.535	651.679	653.393	727.897	761.607	685.263	743.233	225.332	379.096	678.916	652.536	744.752	714.248	6.43645e-36	7.17463	7.10709	7.3915	7.35441	8.68821	8.40265	8.39706	8.43057	8.40625	8.3768	8.37489	8.38493	0.232095	1.40457	1.27295	1.25067	1.23905		2215;SOUL heme-binding protein;Heme-binding-like protein At3g10130, chloroplastic OS=Arabidopsis thaliana GN=At3g10130 PE=1 SV=1; hypothetical protein	2215;SOUL heme-binding protein;Heme-binding-like protein At3g10130, chloroplastic OS=Arabidopsis thaliana GN=At3g10130 PE=1 SV=1; hypothetical protein	2215;SOUL heme-binding protein;Heme-binding-like protein At3g10130, chloroplastic OS=Arabidopsis thaliana GN=At3g10130 PE=1 SV=1; hypothetical protein	2215;SOUL heme-binding protein;Heme-binding-like protein At3g10130, chloroplastic OS=Arabidopsis thaliana GN=At3g10130 PE=1 SV=1; hypothetical protein
2217	0.175452	9	357.266	423.266	378.285	422.608	349.947	477.821	401.588	424.642	541.22	512.418	533.486	797.707	390.266	400.447	413.884	413.115	526.819	665.597	0.00155485	8.9325	8.78743	8.57057	8.41972	8.48556	7.80241	8.54827	8.29368	8.87953	8.92124	8.88691	8.68724	-0.364819	-0.715978	-0.438989	0.0404245	-0.0728855
2218	-0.367785	18	372.594	339.101	414.136	1001.86	503.307	850.563	568.716	254.027	693.166	477.321	682.998	802.931	355.847	707.997	676.935	411.371	585.243	742.964	0.0974343	8.29853	8.17569	7.80323	7.71015	8.84644	8.6061	8.50806	8.69319	8.39202	8.2978	7.71832	7.65751	-0.480421	0.489156	0.363511	0.1078	-0.549193
2219	0.0861287	42	251.147	222.001	492.018	1157.69	851.196	1588.95	1043.65	566.189	1506.44	1046.77	1274.25	1904.35	236.574	824.852	1220.07	804.919	1276.61	1589.3	3.78252e-07	8.18509	8.04512	7.73099	7.43989	8.8785	8.38964	8.66331	8.67077	8.7075	8.53583	8.13565	8.07876	-0.529665	0.518966	0.551936	0.506561	-0.007898
2220	0.157672	42	173.327	157.352	364.687	1001.04	525.95	886.063	581.942	463.82	800.253	629.993	910.663	1423.78	165.34	682.865	706.007	522.881	715.123	1167.22	3.00709e-08	7.58588	7.26373	7.42628	7.18913	8.01469	7.49387	8.45304	8.32487	8.85288	8.29639	8.31176	7.89577	-0.117103	0.329475	0.964151	1.14983	0.678958
2222	0.696541	19	162.715	175.649	216.34	307.574	263.49	258.435	246.484	185.781	169.312	183.382	178.961	126.111	169.182	261.957	260.962	216.132	176.347	152.536	0.0399527	6.35843	6.55935	6.85702	7.53454	7.40336	7.83806	7.32487	7.56475	6.88487	7.27228	6.8487	6.80221	0.73689	1.16182	0.985923	0.619692	0.366568
2224	0.34492	19	148.566	162.232	157.001	118.298	130.716	139.867	167.128	188.308	159.182	167.15	158.573	185.062	155.399	137.649	135.291	177.718	163.166	171.818	0.207811	6.59337	6.60363	7.49546	7.34499	7.47948	7.10882	7.51855	7.49115	7.84034	7.8808	7.74741	7.79193	0.821726	0.695654	0.906354	1.26207	1.17117				2224; hypothetical protein	2224; hypothetical protein
2227	-0.167662	35	174.506	193.946	187.906	118.298	170.857	159.747	187.568	173.143	185.23	197.86	148.379	159.691	184.226	153.102	165.302	180.355	191.545	154.035	0.556819	5.92395	5.93515	7.78384	7.45462	7.06602	6.69583	6.96969	6.92637	6.97941	7.23333	6.94875	7.0023	1.68968	0.951379	1.01848	1.17682	1.04598	2227;Vaculolar membrane protein;Transmembrane protein 110 OS=Homo sapiens GN=TMEM110 PE=2 SV=1; hypothetical protein		2227;Vaculolar membrane protein;Transmembrane protein 110 OS=Homo sapiens GN=TMEM110 PE=2 SV=1; hypothetical protein	2227;Vaculolar membrane protein;Transmembrane protein 110 OS=Homo sapiens GN=TMEM110 PE=2 SV=1; hypothetical protein	2227;Vaculolar membrane protein;Transmembrane protein 110 OS=Homo sapiens GN=TMEM110 PE=2 SV=1; hypothetical protein
2233	-0.40483	50	720.427	706.257	747.917	595.568	737.977	772.465	741.856	912.475	955.094	767.31	943.511	849.943	713.342	671.742	755.221	827.165	861.202	896.727	0.116999	9.04427	9.34589	10.4029	10.3008	9.69407	9.90249	10.0086	9.98422	9.16325	9.87794	9.32166	9.87584	1.15676	0.603202	0.80135	0.325514	0.40367	2233;ATP synthase subunit C;V-type proton ATPase 16 kDa proteolipid subunit OS=Pleurochrysis carterae GN=VAP PE=2 SV=1; VAT4; vacuolar ATP synthase (EC:3.6.1.-)
2235	0.0747293	32	478.713	502.552	461.112	336.129	427.142	298.904	461.706	523.22	467.417	477.321	361.32	321.62	490.632	398.62	363.023	492.463	472.369	341.47	0.055077	7.85943	7.82516	7.9114	7.88567	7.41748	7.34668	7.28504	7.15571	7.95304	7.54361	7.70931	7.48348	0.056238	-0.460213	-0.621922	-0.0939715	-0.245901
2237	0.832248	26	831.262	862.389	558.774	496.034	491.985	508.35	444.873	480.25	416.768	554.973	438.342	367.139	846.826	527.404	500.168	462.561	485.87	402.741	4.10096e-16	8.31298	8.04064	7.72687	7.48094	6.93095	6.55903	6.94176	6.78338	7.46653	7.51006	7.10577	7.16554	-0.572903	-1.43182	-1.31424	-0.688515	-1.04116			2237; hypothetical protein		2237; hypothetical protein
2240	0.682133	23	198.088	197.605	335.017	257.807	338.626	360.673	309.006	237.597	270.61	303.151	309.218	317.889	197.847	296.412	349.649	273.302	286.881	313.553	0.0394382	6.5161	6.51932	6.82435	6.80683	6.88099	7.29902	7.15139	6.88124	6.83974	6.98907	6.67902	6.78043	0.297886	0.572296	0.498609	0.396699	0.212022
2241	0.128046	27	165.073	145.155	181.725	104.428	123.511	99.3981	105.808	125.118	73.8027	121.962	80.4193	78.3529	155.114	143.077	111.454	115.463	97.8826	79.3861	0.00128366	5.51953	5.17483	7.92448	7.82976	7.47959	7.07633	6.79116	7.05047	6.82662	6.82421	6.85115	6.28342	2.52994	1.93078	1.57363	1.47823	1.2201	2241; hypothetical protein		2241; hypothetical protein	2241; hypothetical protein
2243	0.166272	18	389.102	378.134	417.844	1323.3	437.434	521.84	447.278	413.268	494.912	884.886	733.968	1127.54	383.618	870.573	479.637	430.273	689.899	930.752	0.0280881	7.50515	7.67717	6.9474	6.88836	6.92106	7.12547	7.60444	7.41085	8.32096	8.2415	8.18147	8.04447	-0.673277	-0.567893	-0.0835175	0.69007	0.52181
2244	ND																					8.55261	8.56003	7.36159	7.41079	7.34572	7.39074	7.51279	7.40592	7.48056	7.34729	7.01571	7.28899	-1.17014	-1.18809	-1.09697	-1.1424	-1.40397	2244; hypothetical protein	2244; hypothetical protein	2244; hypothetical protein	2244; hypothetical protein	2244; hypothetical protein
2247	-0.269893	13	1235.69	1134.4	1042.14	1370.62	1569.62	1579.01	1654.45	2190.19	1656.94	1766.26	1609.52	1349.16	1185.05	1206.38	1574.31	1922.32	1711.6	1479.34	0.0466275	9.64965	9.72822	8.95378	8.76962	9.31803	9.17214	9.21137	9.19895	9.18903	9.06354	9.10096	9.19384	-0.827236	-0.443853	-0.483778	-0.562648	-0.541535
2250	0.023864	26	0	3.65936	2.47245	2.44754	0	2.12996	0	1.26382	0	0.877427	2.26533	1.49244	1.82968	2.45999	1.06498	0.631908	0.438714	1.87888	0.815365	4.62761	4.35076	3.87047	3.47352	4.2839	3.88962	3.34113	3.40212	3.7488	3.31171	4.07147	3.85655	-0.81719	-0.402426	-1.11756	-0.958928	-0.525175			2250; hypothetical protein
2253	0.920496	43	89.6113	136.616	166.891	270.861	335.538	319.494	256.103	305.843	334.283	340.003	391.902	406.689	113.114	218.876	327.516	280.973	337.143	399.296	2.9892e-20	5.88719	6.18679	6.6321	6.9302	7.37172	7.18241	7.16457	7.20656	7.49546	7.59462	7.73191	7.29607	0.744156	1.24007	1.14857	1.50805	1.477			2253; hypothetical protein	2253; hypothetical protein
2262	0.491112	43	74.283	79.2861	112.497	101.981	153.359	160.457	153.902	145.339	134.581	169.343	117.797	190.286	76.7846	107.239	156.908	149.62	151.962	154.041	0.00129153	4.92596	5.30014	7.11555	7.17337	6.35022	6.63786	6.15378	6.52652	6.74164	7.14591	6.9988	7.19519	2.03141	1.38099	1.2271	1.83072	1.98395	2262;Staphylococcal nuclease homologue;SPBc2 prophage-derived endonuclease yokF OS=Bacillus subtilis GN=yokF PE=1 SV=1; hypothetical protein				2262;Staphylococcal nuclease homologue;SPBc2 prophage-derived endonuclease yokF OS=Bacillus subtilis GN=yokF PE=1 SV=1; hypothetical protein
2267	-0.093598	35	108.477	137.836	77.8822	60.3726	61.7554	69.5786	72.1416	88.4671	92.6151	148.724	62.2966	74.6218	123.156	69.1274	65.667	80.3043	120.67	68.4592	0.000411174	5.89845	5.61201	7.37337	7.12361	6.49656	6.48882	6.38246	6.64621	7.26381	7.18256	6.74661	6.07532	1.49326	0.737457	0.759103	1.46795	0.655735	2267; hypothetical protein			2267; hypothetical protein
2270	0.18055	27	218.133	325.683	299.167	287.178	250.109	253.465	304.197	298.26	247.456	269.809	258.248	242.521	271.908	293.172	251.787	301.229	258.633	250.384	0.631278	4.48443	4.62525	7.29873	6.93655	6.90073	6.46554	6.39981	6.64347	6.39749	6.31426	6.59673	6.25971	2.5628	2.12829	1.9668	1.80104	1.87338	2270; hypothetical protein	2270; hypothetical protein	2270; hypothetical protein	2270; hypothetical protein	2270; hypothetical protein
2272	ND																					6.06698	5.86111	7.63658	7.01469	7.77972	7.32339	7.62678	7.77658	8.01683	7.87881	8.06832	8.05078	1.36159	1.58751	1.73764	1.98377	2.09551			2272; hypothetical protein	2272; hypothetical protein	2272; hypothetical protein
2273	0.436757	21	307.744	334.222	358.506	346.735	428.171	443.031	347.482	332.383	308.235	393.526	391.902	403.704	320.983	352.62	435.601	339.933	350.88	397.803	1.09533e-05	5.75108	5.67606	6.86913	6.67385	7.21139	7.04387	7.1176	7.26801	7.30615	7.2689	7.35717	7.18741	1.05792	1.41406	1.47924	1.57395	1.55872	2273;GDP-fucose protein O-fucosyltransferase; hypothetical protein	2273;GDP-fucose protein O-fucosyltransferase; hypothetical protein	2273;GDP-fucose protein O-fucosyltransferase; hypothetical protein	2273;GDP-fucose protein O-fucosyltransferase; hypothetical protein	2273;GDP-fucose protein O-fucosyltransferase; hypothetical protein
2278	0.410026	9	297.132	407.409	325.127	278.203	309.806	304.584	321.03	250.235	311.129	295.254	327.34	365.647	352.27	301.665	307.195	285.633	303.192	346.494	0.406188	8.42629	8.40405	8.30794	8.44241	8.34834	8.42281	8.16188	8.08861	7.96222	8.21814	8.52092	8.56244	-0.039993	-0.0295915	-0.289925	-0.324988	0.12651
2280	0.556885	40	451.594	372.035	264.552	151.747	128.657	152.647	191.175	217.376	179.442	178.556	181.227	137.304	411.814	208.15	140.652	204.276	178.999	159.265	6.61707e-07	8.18786	8.08644	8.5605	8.15569	7.30929	6.95959	7.17697	7.08257	7.76717	7.54385	7.62303	7.4875	0.220943	-1.00272	-1.00738	-0.481645	-0.581888			2280; hypothetical protein
2282	0.579769	32	415.042	326.903	309.057	294.52	365.386	298.904	322.232	312.162	328.494	279.022	266.176	283.563	370.972	301.788	332.145	317.197	303.758	274.87	0.152099	7.22737	7.28518	7.0007	7.039	7.12285	7.08336	6.85991	7.08488	6.99264	7.06403	6.82202	7.01327	-0.236424	-0.153172	-0.283876	-0.227939	-0.33863
2284	-0.0753558	12	576.578	500.113	495.727	437.293	474.488	562.309	514.61	481.514	493.465	491.359	543.68	597.721	538.345	466.51	518.398	498.062	492.412	570.7	0.782551	8.77811	8.6487	8.7697	8.26464	9.28335	8.52835	9.03952	9.30832	9.71306	9.16847	9.2737	9.01825	-0.196232	0.192448	0.460513	0.727359	0.432574
2287	0.336289	1	233.461	318.364	440.096	417.713	293.338	308.844	313.816	252.763	396.509	333.861	395.3	486.534	275.913	428.905	301.091	283.289	365.185	440.917	0.000520247	4.1995	4.13278	6.35427	5.82227	7.15241	6.60353	6.84397	6.73175	6.85717	6.47408	7.26284	7.13046	1.92213	2.71183	2.62172	2.49948	3.03051	2287;2-phosphoglycerate kinase OS=Methanocaldococcus jannaschii GN=pgk2 PE=3 SV=1; hypothetical protein	2287;2-phosphoglycerate kinase OS=Methanocaldococcus jannaschii GN=pgk2 PE=3 SV=1; hypothetical protein	2287;2-phosphoglycerate kinase OS=Methanocaldococcus jannaschii GN=pgk2 PE=3 SV=1; hypothetical protein	2287;2-phosphoglycerate kinase OS=Methanocaldococcus jannaschii GN=pgk2 PE=3 SV=1; hypothetical protein	2287;2-phosphoglycerate kinase OS=Methanocaldococcus jannaschii GN=pgk2 PE=3 SV=1; hypothetical protein
2291	0.0743056	9	274.729	247.617	278.151	287.994	277.899	270.505	306.602	372.826	235.879	261.473	220.87	172.376	261.173	283.072	274.202	339.714	248.676	196.623	0.0272788	7.66232	7.72102	8.30672	7.83593	7.4649	7.35738	7.09818	6.94816	7.38592	7.20967	7.03091	6.98768	0.379654	-0.280534	-0.668499	-0.393875	-0.682374
2292	-0.0540554	50	257.043	215.902	262.08	239.859	298.485	320.914	245.281	319.745	238.773	250.067	266.176	257.445	236.473	250.969	309.699	282.513	244.42	261.811	0.344455	6.70538	6.89439	7.76853	7.29006	7.30602	7.10282	7.61429	7.33971	7.60337	7.43083	7.12325	7.28699	0.729411	0.404538	0.677116	0.717216	0.405234
2293	-0.556098	44	113.193	151.254	185.434	169.696	176.003	183.886	185.163	147.866	151.947	156.182	172.165	203.718	132.223	177.565	179.945	166.515	154.064	187.941	0.227261	8.08456	8.26295	6.70877	7.04925	6.55061	6.99544	7.20928	7.14009	6.41988	6.83878	6.85284	7.06516	-1.29475	-1.40073	-0.999068	-1.54443	-1.21476					2293; hypothetical protein
2294	0.0754433	18	94.3277	131.737	180.489	160.722	171.886	171.107	153.902	164.296	180.889	157.937	168.767	164.168	113.032	170.605	171.496	159.099	169.413	166.468	0.151853	7.32216	7.25354	7.78611	7.39829	6.945	6.96945	7.19072	7.07709	7.38201	7.58057	7.14253	7.44663	0.304353	-0.330625	-0.153946	0.193443	0.006732
2295	0.364387	35	218.133	198.825	246.009	209.672	249.08	234.295	214.02	203.474	202.596	204.441	193.686	215.657	208.479	227.841	241.688	208.747	203.518	204.671	0.877525	5.27668	5.82556	7.21167	6.8009	6.99338	6.80518	6.90407	6.78321	6.80847	6.83845	6.9085	6.62656	1.45517	1.34816	1.29252	1.27234	1.21641
2301	ND																					8.97208	9.12222	8.04131	7.72467	7.91555	7.63676	8.10059	7.86899	8.14647	7.86128	7.81464	7.76537	-1.16416	-1.27099	-1.06236	-1.04327	-1.25714			2301; hypothetical protein		2301; hypothetical protein
2303	0.220644	23	285.341	269.573	315.238	422.608	347.889	337.243	270.531	267.929	340.071	326.403	370.382	419.375	277.457	368.923	342.566	269.23	333.237	394.878	0.161686	6.79949	6.87777	7.08654	6.98813	7.42921	7.30967	7.47251	7.78168	7.55775	7.53937	7.77933	7.77225	0.198706	0.530809	0.788465	0.709926	0.937161
2309	-0.711878	35	247.61	247.617	201.505	219.463	215.115	205.896	220.032	198.419	209.831	206.195	184.625	225.358	247.613	210.484	210.505	209.225	208.013	204.991	0.877124	5.65454	5.44958	6.99704	6.69066	6.64663	6.77334	6.54895	6.68297	6.46836	6.67671	6.30566	6.13884	1.29179	1.15793	1.0639	1.02048	0.670193	2309;short chain dehydrogenase;Uncharacterized oxidoreductase SA2266 OS=Staphylococcus aureus (strain N315) GN=SA2266 PE=1 SV=1; hypothetical protein	2309;short chain dehydrogenase;Uncharacterized oxidoreductase SA2266 OS=Staphylococcus aureus (strain N315) GN=SA2266 PE=1 SV=1; hypothetical protein	2309;short chain dehydrogenase;Uncharacterized oxidoreductase SA2266 OS=Staphylococcus aureus (strain N315) GN=SA2266 PE=1 SV=1; hypothetical protein
2310	-0.380377	39	183.939	145.155	187.906	115.85	116.306	131.347	119.034	157.977	69.4614	100.027	90.6133	108.202	164.547	151.878	123.827	138.505	84.744	99.4075	0.0687598	6.36507	6.4322	6.4967	6.72202	6.9879	7.02386	7.17444	7.10276	6.9412	6.81807	6.63665	6.76035	0.210726	0.607246	0.739971	0.481003	0.299866
2311	-0.0546857	32	636.712	674.542	431.443	455.242	359.211	437.352	461.706	475.195	474.653	512.856	402.096	420.121	655.627	443.342	398.281	468.45	493.754	411.109	1.00716e-19	7.05605	7.29629	8.60778	8.7943	6.95324	6.79299	6.86254	6.87026	6.68215	6.79182	6.46618	6.39828	1.52487	-0.30306	-0.309775	-0.439187	-0.743946	2311; hypothetical protein
2312	0.21626	32	199.267	218.342	210.158	131.351	160.564	171.107	153.902	156.713	160.629	143.459	109.869	119.395	208.804	170.755	165.835	155.308	152.044	114.632	0.0133922	7.0516	6.93845	7.62526	7.40902	7.29692	6.67259	7.13474	6.83847	7.11261	6.78546	6.98224	6.97086	0.522115	-0.010267	-0.0084195	-0.0459895	-0.018476
2314	0.587797	50	159.178	171.99	217.576	201.514	206.881	139.157	210.413	211.057	173.653	187.769	157.441	143.274	165.584	209.545	173.019	210.735	180.711	150.357	0.123631	5.61845	5.58114	6.66003	6.52059	6.37534	6.07709	5.67627	5.99812	5.93301	5.87843	5.68129	5.54654	0.990515	0.62642	0.2374	0.305926	0.014121
2317	0.828032	23	110.835	126.858	200.269	193.355	214.085	241.395	242.877	269.193	206.937	231.202	206.145	221.627	118.846	196.812	227.74	256.035	219.07	213.886	6.94181e-10	6.16774	6.10678	7.08893	7.08823	7.17598	7.32287	7.14764	7.24568	6.39216	6.95505	6.74643	7.10281	0.95132	1.11216	1.0594	0.536343	0.787359		2317;Mitochondrial carrier protein;Mitoferrin OS=Dictyostelium discoideum GN=mcfF PE=3 SV=1; hypothetical protein	2317;Mitochondrial carrier protein;Mitoferrin OS=Dictyostelium discoideum GN=mcfF PE=3 SV=1; hypothetical protein
2318	0.830653	36	436.265	390.332	353.561	327.154	375.679	317.364	399.183	331.12	342.965	347.461	318.279	304.457	413.299	340.357	346.521	365.151	345.213	311.368	0.456576	8.27578	8.25291	7.56399	7.41006	7.79105	7.38959	7.70859	7.62193	7.81356	7.51285	7.51935	7.45293	-0.777317	-0.674024	-0.599089	-0.60114	-0.778205
2319	0.440718	19	511.728	694.059	1102.71	749.762	855.313	795.185	890.948	870.769	723.556	721.245	766.815	779.052	602.893	926.238	825.249	880.859	722.401	772.933	0.162602	7.77085	7.97647	8.807	9.39109	8.90494	9.54406	9.02915	9.45602	8.03329	8.75879	8.40222	8.96383	1.22538	1.35084	1.36893	0.522375	0.809362
2320	0.892776	7	126.163	128.078	217.576	239.043	499.19	621.238	597.573	504.262	474.653	593.58	592.384	568.618	127.12	228.309	560.214	550.917	534.116	580.501	5.46093e-43	6.3761	6.42902	6.48402	5.83106	8.56743	8.30981	8.56556	8.68515	8.77993	8.47703	8.55959	8.34446	-0.245024	2.03606	2.22279	2.22592	2.04946		2320; hypothetical protein	2320; hypothetical protein	2320; hypothetical protein	2320; hypothetical protein
2321	-0.0429098	9	412.683	450.101	478.419	513.167	530.067	656.737	508.598	487.833	458.734	473.372	573.129	605.929	431.392	495.793	593.402	498.215	466.053	589.529	0.0685269	8.00943	7.99449	7.56355	7.53458	7.58883	7.886	7.71576	7.73584	7.56638	7.84508	7.64577	7.90831	-0.452892	-0.264546	-0.276158	-0.296233	-0.224923
2322	0.851066	26	356.087	403.749	296.694	221.91	207.91	192.406	181.556	174.407	209.831	248.751	185.757	198.494	379.918	259.302	200.158	177.981	229.291	192.126	2.05017e-05	7.36326	7.4843	6.92949	6.99176	7.10436	6.5922	6.86819	6.74132	7.09994	6.90869	6.86353	6.83102	-0.463156	-0.575499	-0.619025	-0.419467	-0.576506
2325	0.0351624	8	301.849	298.848	409.191	324.707	352.006	330.854	313.816	237.597	234.432	218.918	215.207	223.119	300.348	366.949	341.43	275.707	226.675	219.163	0.0182099	5.099	5.07147	5.92163	5.58519	5.8491	6.09959	5.65594	6.31366	5.84186	5.7213	5.30881	5.8334	0.668177	0.889114	0.899565	0.696345	0.485875
2327	0.247259	32	511.728	491.574	346.143	401.396	382.884	438.771	412.409	303.316	340.071	416.339	370.382	360.423	501.651	373.77	410.828	357.862	378.205	365.403	0.356664	6.79255	6.83329	6.60282	6.73314	7.12548	6.70305	6.94723	6.63839	6.67132	6.69206	6.7196	6.82362	-0.144935	0.101352	-0.0201065	-0.131224	-0.041305
2328	0.767227	50	990.44	1173.43	1141.04	1243.35	1352.44	1490.97	1237.23	1294.15	1283.59	1246.39	1296.9	1377.52	1081.94	1192.19	1421.71	1265.69	1264.99	1337.21	9.94786e-09	7.42115	7.65547	7.77071	7.84838	8.20155	8.2671	8.25535	8.35872	8.27387	8.23526	8.1525	8.12883	0.271233	0.696016	0.768725	0.716255	0.602358
2331	0.0798817	21	484.608	456.2	572.373	511.535	743.124	677.327	434.052	418.323	510.83	458.456	496.108	590.259	470.404	541.954	710.225	426.187	484.643	543.183	0.00167765	5.33869	5.03682	6.42998	6.22733	6.66866	6.35881	6.6545	6.64736	7.07608	6.74349	6.84452	6.42108	1.1409	1.32598	1.46318	1.72203	1.44505			2331;Helicase associated domain; hypothetical protein	2331;Helicase associated domain; hypothetical protein
2332	0.0289634	9	497.578	379.354	403.01	431.582	503.307	470.721	452.087	472.667	450.052	499.695	454.199	520.114	438.466	417.296	487.014	462.377	474.873	487.157	0.0655248	7.56616	7.68511	6.98768	6.87117	7.49306	7.41972	7.28835	7.16655	7.61332	7.31256	7.40558	7.25027	-0.69621	-0.169242	-0.398188	-0.162697	-0.297712
2333	0.799468	23	495.22	409.848	447.514	481.349	651.52	697.916	589.156	652.129	583.186	656.754	672.804	672.343	452.534	464.431	674.718	620.642	619.97	672.573	6.20397e-06	6.67852	6.83148	6.67448	6.85583	7.45521	7.70986	7.81355	7.76557	7.62977	7.74493	7.19617	7.73161	0.010152	0.827535	1.03456	0.932348	0.708887			2333; hypothetical protein
2335	0.193876	35	248.789	132.957	211.395	176.223	120.423	132.057	169.533	298.26	173.653	544.005	118.93	85.8151	190.873	193.809	126.24	233.897	358.829	102.373	1.63556e-05	7.02419	7.00442	8.43264	8.75804	7.76649	8.19673	7.57124	7.40074	8.68099	8.54208	8.00313	8.0649	1.58104	0.967305	0.471684	1.59723	1.01971	2335;Tesmin/TSO1-like CXC domain;Protein lin-54 homolog OS=Danio rerio GN=lin54 PE=1 SV=1; hypothetical protein			2335;Tesmin/TSO1-like CXC domain;Protein lin-54 homolog OS=Danio rerio GN=lin54 PE=1 SV=1; hypothetical protein	2335;Tesmin/TSO1-like CXC domain;Protein lin-54 homolog OS=Danio rerio GN=lin54 PE=1 SV=1; hypothetical protein
2343	0.462572	33	429.191	323.243	400.537	279.019	180.12	119.278	181.556	278.039	192.466	179.434	142.716	142.528	376.217	339.778	149.699	229.798	185.95	142.622	1.72702e-06	5.75311	6.12434	7.51945	7.14068	6.25566	6.2174	5.83851	5.66945	5.63052	5.88823	5.63592	5.8487	1.39134	0.297802	-0.184747	-0.179352	-0.196416
2344	0.738468	9	83.7158	46.3519	144.638	101.165	79.2528	70.2886	90.177	61.927	98.4036	67.1232	52.1026	47.758	65.0338	122.902	74.7707	76.052	82.7634	49.9303	0.00368395	6.40506	6.36553	7.29352	6.83006	6.54235	6.01172	5.87343	6.07817	6.24385	6.28649	6.37415	6.11667	0.676492	-0.108263	-0.409499	-0.12013	-0.139889
2345	0.498231	15	35.3729	35.3738	208.922	308.39	396.264	272.635	247.686	188.308	259.033	144.337	160.839	74.6218	35.3733	258.656	334.449	217.997	201.685	117.73	3.91375e-13	5.24254	5.71062	5.66932	5.59769	8.12467	7.7247	8.28416	8.35008	7.22057	6.82417	7.29599	6.88383	0.156924	2.4481	2.84054	1.54579	1.61333			2345; hypothetical protein
2350	0.849764	20	254.685	246.397	166.891	239.859	154.389	174.657	156.307	132.701	164.971	161.447	172.165	125.365	250.541	203.375	164.523	144.504	163.209	148.765	5.77689e-05	7.19467	7.3419	6.58281	6.51674	6.01987	5.96233	5.92736	5.68846	6.20285	5.98652	6.16712	6.12443	-0.718515	-1.27719	-1.46038	-1.1736	-1.12252		2350;Peptidase family S51; hypothetical protein	2350;Peptidase family S51; hypothetical protein	2350;Peptidase family S51; hypothetical protein	2350;Peptidase family S51; hypothetical protein
2352	0.853525	9	274.729	218.342	524.16	299.415	202.764	255.595	233.258	286.886	244.562	279.461	253.717	225.358	246.536	411.788	229.179	260.072	262.011	239.538	0.00817831	7.39609	7.26657	8.58349	8.14144	6.72281	6.3943	6.84571	6.5914	7.38138	7.27724	7.22846	6.65275	1.03113	-0.772779	-0.612781	-0.002025	-0.39073
2353	-0.00952421	12	128.521	126.858	142.166	95.454	113.218	108.628	96.1888	135.228	85.3796	108.801	124.593	108.948	127.69	118.81	110.923	115.708	97.0903	116.771	0.940848	7.42941	7.33975	7.76932	7.3276	7.24917	6.96498	7.16548	6.99602	7.81534	7.17704	7.41986	7.32025	0.163877	-0.277505	-0.30383	0.111607	-0.0145275
2356	0.185617	2	705.099	766.026	767.696	616.78	248.051	171.817	226.044	115.007	321.259	175.924	238.993	192.524	735.563	692.238	209.934	170.525	248.591	215.758	6.42679e-14	5.08689	4.29599	9.59396	9.85265	8.75968	9.15217	8.0146	8.06573	6.80864	7.21466	7.37515	7.87771	5.03187	4.26448	3.34872	2.32021	2.93499	2356; hypothetical protein	2356; hypothetical protein	2356; hypothetical protein
2362	0.59676	43	532.951	362.277	961.784	1739.38	1028.23	983.331	913.793	1061.6	1163.48	903.312	852.897	1095.45	447.614	1350.58	1005.78	987.699	1033.39	974.173	0.000283056	6.55121	6.61374	7.67953	7.40554	7.68581	7.30535	7.51159	7.48221	7.3901	7.32075	7.48574	7.42819	0.960062	0.913111	0.914426	0.772954	0.874493
2365	ND		0	0	0	0	0	0	0	0	0	0	0	0	0	0	0	0	0	0		3.31425	3.27881	2.58099	2.51423	2.95427	2.70659	2.58053	2.92824	2.78052	2.46532	2.81989	3.00782	-0.748919	-0.466097	-0.542144	-0.673607	-0.382674
2369	0.644693	43	148.566	214.682	492.018	599.647	538.302	519.71	416.016	271.72	765.522	475.566	804.193	975.307	181.624	545.832	529.006	343.868	620.544	889.75	4.61952e-12	6.52003	6.15008	7.82228	8.02238	7.91802	8.06086	8.01104	7.81623	7.64499	8.00779	7.9059	8.12665	1.58728	1.65439	1.57858	1.49134	1.68122	2369; hypothetical protein	2369; hypothetical protein	2369; hypothetical protein		2369; hypothetical protein
2371	0.486472	43	94.3277	81.7257	185.434	177.039	276.87	349.313	321.03	363.979	179.442	264.544	188.023	167.899	88.0267	181.236	313.092	342.504	221.993	177.961	1.36045e-15	6.88037	6.90444	8.61632	8.14688	8.99837	8.32682	8.02041	8.03177	8.13676	7.85127	7.88927	7.92269	1.48919	1.77019	1.13368	1.1016	1.01357			2371; hypothetical protein	2371; hypothetical protein	2371; hypothetical protein
2375	0.39501	26	402.072	373.255	280.623	247.201	248.051	222.936	266.924	333.647	231.538	301.396	250.319	206.702	387.663	263.912	235.493	300.286	266.467	228.511	0.00329378	8.14945	8.24993	8.14789	8.30839	6.99838	7.17846	7.10567	6.6231	7.53919	7.48888	7.47549	7.41194	0.0284525	-1.11127	-1.33531	-0.685652	-0.755971		2375; hypothetical protein
2376	0.384709	17	16.5073	32.9342	59.3389	46.5032	79.2528	56.7989	75.7486	72.0375	54.9902	58.3489	55.5006	44.0269	24.7208	52.921	68.0258	73.8931	56.6696	49.7638	0.0267491	4.66108	4.56484	5.85853	5.76907	5.37548	5.18246	5.22078	5.27486	4.67615	5.13251	4.60344	5.07492	1.20084	0.666011	0.634858	0.291369	0.226216	2376;GHMP kinases C terminal;Mevalonate kinase OS=Pyrococcus kodakaraensis GN=mvk PE=3 SV=1; hypothetical protein; K00869 mevalonate kinase [EC:2.7.1.36]
2377	0.287163	32	60.1339	81.7257	58.1026	43.2398	41.1703	39.7592	73.3439	48.025	60.7787	67.5619	50.97	42.5344	70.9298	50.6712	40.4648	60.6845	64.1703	46.7522	0.0156308	6.37817	6.1288	6.1906	6.40596	5.85649	5.5829	5.97248	5.52865	5.86388	5.8576	5.88155	5.69409	0.0447995	-0.533788	-0.502915	-0.392742	-0.46566
2378	0.130131	32	218.133	303.727	181.725	163.169	167.769	154.067	150.295	180.726	182.336	180.75	168.767	169.392	260.93	172.447	160.918	165.51	181.543	169.079	0.00217863	6.34113	6.3507	6.62766	6.58351	6.13008	6.27077	6.13054	6.12155	5.9747	5.94052	6.33321	6.19427	0.259671	-0.145488	-0.219873	-0.388305	-0.0821735
2380	0.0363262	12	449.235	391.552	457.404	358.156	374.65	347.893	351.089	343.758	289.422	332.545	319.412	319.381	420.394	407.78	361.271	347.423	310.984	319.397	0.000664976	7.32055	7.24019	7.70352	7.55465	7.51007	7.34534	7.4335	7.51303	7.50622	7.45583	7.63377	7.3369	0.34871	0.147329	0.19289	0.200653	0.204961
2386	0.662504	17	614.309	641.608	1279.49	1171.55	1189.82	1133.85	1251.66	1362.39	1020.21	956.396	971.827	850.689	627.958	1225.52	1161.83	1307.02	988.305	911.258	4.9866e-15	7.24746	7.49189	9.22612	9.17603	8.67373	8.66245	8.23172	8.14157	7.72272	7.81891	7.35724	7.77648	1.8314	1.29841	0.816967	0.401139	0.197185	2386; hypothetical protein	2386; hypothetical protein
2387	-0.0478195	50	152.103	134.177	160.709	116.666	145.125	124.248	169.533	159.241	167.865	136.001	150.645	132.827	143.14	138.688	134.686	164.387	151.933	141.736	0.940921	4.85001	4.74885	5.0467	5.16458	5.2285	5.48536	5.23414	5.2156	4.94907	4.7336	4.77464	4.71515	0.306215	0.557501	0.425442	0.041904	-0.0545335
2390	-0.197477	3	544.742	390.332	247.245	206.409	358.182	246.365	220.032	178.198	151.947	149.601	131.389	158.198	467.537	226.827	302.273	199.115	150.774	144.794	3.72519e-13	7.12085	6.98598	8.1302	8.1839	7.99132	8.03456	8.03456	7.68264	7.19352	7.21449	7.58786	7.53042	1.10363	0.959523	0.805188	0.15059	0.505729	2390;Two-component response regulator ARR18 OS=Arabidopsis thaliana GN=ARR18 PE=2 SV=2; hypothetical protein
2392	0.673846	47	351.371	453.761	229.938	187.645	223.349	276.185	210.413	303.316	283.634	392.21	354.524	278.339	402.566	208.791	249.767	256.864	337.922	316.432	8.0824e-09	9.44152	9.14944	7.75791	7.31803	7.42902	6.77342	7.66258	7.6254	8.66165	8.05524	8.45923	7.98508	-1.75751	-2.19426	-1.65149	-0.937038	-1.07333			2392; hypothetical protein
2399	0.752313	24	1216.83	629.41	756.57	349.182	421.995	295.354	394.374	291.941	464.523	350.532	334.136	277.593	923.118	552.876	358.675	343.158	407.528	305.865	3.45396e-05	10.1366	10.1913	7.686	7.91137	7.34374	7.51766	7.12316	7.29743	7.28431	7.42689	6.96923	7.36654	-2.36529	-2.73328	-2.95368	-2.80838	-2.99609	2399;Strictosidine synthase;Adipocyte plasma membrane-associated protein OS=Danio rerio GN=apmap PE=2 SV=1; hypothetical protein	2399;Strictosidine synthase;Adipocyte plasma membrane-associated protein OS=Danio rerio GN=apmap PE=2 SV=1; hypothetical protein	2399;Strictosidine synthase;Adipocyte plasma membrane-associated protein OS=Danio rerio GN=apmap PE=2 SV=1; hypothetical protein	2399;Strictosidine synthase;Adipocyte plasma membrane-associated protein OS=Danio rerio GN=apmap PE=2 SV=1; hypothetical protein	2399;Strictosidine synthase;Adipocyte plasma membrane-associated protein OS=Danio rerio GN=apmap PE=2 SV=1; hypothetical protein
2400	0.523566	24	755.8	343.98	590.916	233.332	412.732	272.635	384.755	347.549	361.778	296.57	266.176	154.467	549.89	412.124	342.683	366.152	329.174	210.322	0.024139	9.79353	9.80477	7.17039	7.17625	6.88909	7.18647	7.03183	7.10339	6.91439	7.10015	6.71751	6.91578	-2.62583	-2.76137	-2.73154	-2.79188	-2.9825	2400;Major Facilitator Superfamily;Major facilitator superfamily domain-containing protein 8 OS=Xenopus laevis GN=mfsd8 PE=2 SV=1; hypothetical protein	2400;Major Facilitator Superfamily;Major facilitator superfamily domain-containing protein 8 OS=Xenopus laevis GN=mfsd8 PE=2 SV=1; hypothetical protein	2400;Major Facilitator Superfamily;Major facilitator superfamily domain-containing protein 8 OS=Xenopus laevis GN=mfsd8 PE=2 SV=1; hypothetical protein	2400;Major Facilitator Superfamily;Major facilitator superfamily domain-containing protein 8 OS=Xenopus laevis GN=mfsd8 PE=2 SV=1; hypothetical protein	2400;Major Facilitator Superfamily;Major facilitator superfamily domain-containing protein 8 OS=Xenopus laevis GN=mfsd8 PE=2 SV=1; hypothetical protein
2407	0.911822	50	422.116	412.288	642.838	577.619	524.921	549.529	520.622	505.526	487.677	529.527	494.975	482.803	417.202	610.228	537.225	513.074	508.602	488.889	0.0416707	5.42462	5.46138	6.31821	6.24326	5.97589	6.01291	5.76376	5.79249	5.81733	5.63973	5.67357	5.79672	0.837737	0.551405	0.335129	0.28553	0.292148
2409	0.528711	19	389.102	446.442	677.452	670.625	447.727	482.081	495.372	491.624	370.461	421.165	475.72	442.507	417.772	674.039	464.904	493.498	395.813	459.114	1.49761e-06	6.91155	6.76837	8.31909	8.11767	8.23968	7.84802	7.99238	7.93169	8.066	7.82789	7.79282	7.6376	1.37843	1.20389	1.12208	1.10699	0.875249	2409;NPL4 family;Nuclear protein localization protein 4 homolog OS=Dictyostelium discoideum GN=nploc4 PE=3 SV=1; hypothetical protein		2409;NPL4 family;Nuclear protein localization protein 4 homolog OS=Dictyostelium discoideum GN=nploc4 PE=3 SV=1; hypothetical protein	2409;NPL4 family;Nuclear protein localization protein 4 homolog OS=Dictyostelium discoideum GN=nploc4 PE=3 SV=1; hypothetical protein
2412	-0.0980389	32	107.298	159.792	124.859	54.6617	92.6331	97.2681	94.9864	87.2033	94.0623	118.014	97.4093	108.202	133.545	89.7603	94.9506	91.0948	106.038	102.805	0.313881	8.00007	7.85571	8.28665	8.02051	8.26696	7.80669	7.93777	7.8036	8.14052	7.8079	7.90691	7.80941	0.225694	0.108933	-0.0572045	0.0463195	-0.069728
2418	0.514431	19	188.655	162.232	269.497	219.463	177.032	203.056	201.996	171.879	141.817	169.343	166.502	174.615	175.443	244.48	190.044	186.938	155.58	170.558	4.04334e-05	6.845	6.98944	8.22644	8.27171	7.88393	7.78225	7.8151	7.99516	7.904	7.70181	7.69342	7.55074	1.33185	0.915868	0.987911	0.88568	0.704859	2418; hypothetical protein
2420	-0.150456	44	83.7158	79.2861	95.1894	72.6103	100.867	96.5581	108.212	107.424	91.168	101.343	83.8173	97.0084	81.501	83.8998	98.7127	107.818	96.2554	90.4128	0.0140357	7.49766	7.19846	6.12834	5.62395	6.58287	5.72082	6.80809	6.75847	6.74679	6.21193	6.85101	6.63092	-1.47192	-1.19622	-0.564777	-0.868698	-0.607094
2425	0.610741	4	62.4921	39.0332	61.8113	32.6338	10.2926	3.54993	1.20236	2.52763	0	1.31614	0	0	50.7626	47.2226	6.92125	1.865	0.658071	0	7.85507e-70	5.16274	5.04335	6.63951	7.13716	3.7905	3.88207	4.46306	4.19933	3.73093	3.64852	4.32183	3.942	1.78528	-1.26676	-0.771848	-1.41333	-0.971129	2425;Dentin sialophosphoprotein OS=Homo sapiens GN=DSPP PE=1 SV=2; hypothetical protein	2425;Dentin sialophosphoprotein OS=Homo sapiens GN=DSPP PE=1 SV=2; hypothetical protein		2425;Dentin sialophosphoprotein OS=Homo sapiens GN=DSPP PE=1 SV=2; hypothetical protein
2426	0.42382	44	426.833	462.299	364.687	367.131	381.854	417.472	396.779	399.366	418.215	477.321	470.056	405.943	444.566	365.909	399.663	398.072	447.768	438	0.0448611	7.8451	7.69452	6.08259	6.3372	6.44473	6.21844	6.62057	6.5789	6.67201	6.62403	6.55557	6.63625	-1.55991	-1.43823	-1.17008	-1.12179	-1.1739	2426;Oxidoreductase family, NAD-binding Rossmann fold; hypothetical protein	2426;Oxidoreductase family, NAD-binding Rossmann fold; hypothetical protein	2426;Oxidoreductase family, NAD-binding Rossmann fold; hypothetical protein	2426;Oxidoreductase family, NAD-binding Rossmann fold; hypothetical protein	2426;Oxidoreductase family, NAD-binding Rossmann fold; hypothetical protein
2433	0.741541	26	186.297	175.649	118.678	84.0321	109.101	93.0082	98.5935	106.16	75.2498	106.607	90.6133	70.8907	180.973	101.355	101.055	102.377	90.9286	80.752	0.00169643	7.40154	7.47595	6.9008	6.93441	6.74314	6.64291	6.66993	6.50088	6.89818	6.96477	6.99011	7.00668	-0.521142	-0.745724	-0.853341	-0.507276	-0.440356
2434	0.796292	26	305.386	342.76	243.537	119.929	189.383	151.227	241.674	230.014	222.855	264.106	200.482	170.884	324.073	181.733	170.305	235.844	243.48	185.683	0.00198627	8.28738	8.26819	7.85659	7.56124	7.52159	7.21697	7.50857	7.59217	7.7993	8.11925	7.84097	7.8712	-0.568872	-0.908508	-0.727415	-0.31851	-0.421702
2435	0.471411	36	182.76	214.682	199.032	179.486	190.413	197.376	187.568	224.959	138.923	187.769	149.512	195.509	198.721	189.259	193.894	206.264	163.346	172.511	0.81146	8.03652	8.18144	7.76685	7.68983	7.07733	7.40903	7.20708	7.40509	7.05993	7.37804	7.05966	7.60413	-0.380646	-0.865801	-0.802898	-0.889998	-0.777084
2436	0.357387	19	178.043	214.682	173.072	205.593	217.173	281.155	247.686	236.333	193.913	226.376	232.197	255.207	196.363	189.332	249.164	242.01	210.145	243.702	0.000191356	6.45321	6.35891	7.36779	7.0038	7.82769	7.49629	7.68071	7.66714	7.60932	7.51503	7.28209	7.29541	0.779738	1.25593	1.26787	1.15611	0.882692			2436;CAAX amino terminal protease family; hypothetical protein	2436;CAAX amino terminal protease family; hypothetical protein
2441	0.0545852	32	214.595	257.375	212.631	203.146	174.974	196.666	176.747	206.002	151.947	202.247	192.553	174.615	235.985	207.888	185.82	191.374	177.097	183.584	0.214154	8.2079	8.15634	7.89719	7.66441	8.08992	7.70708	7.87746	7.81752	8.12804	7.9707	8.20211	7.96997	-0.401321	-0.283619	-0.334627	-0.132749	-0.0960785
2442	0.737615	42	20.0446	25.6155	60.5751	66.8994	65.8725	89.4583	100.998	126.382	114.322	132.93	115.532	181.331	22.8301	63.7372	77.6654	113.69	123.626	148.431	3.23625e-18	5.40334	4.76173	5.73647	5.42473	5.40368	5.81465	6.22114	5.68521	6.632	6.1287	6.78611	6.53959	0.49807	0.526638	0.870642	1.29782	1.58032
2443	0.936252	26	552.996	578.179	357.269	350.814	332.45	307.424	363.113	348.813	441.369	439.591	441.74	372.363	565.587	354.042	319.937	355.963	440.48	407.051	3.08719e-12	8.85019	8.77364	7.97063	7.8924	7.95488	7.77633	7.88959	7.99223	8.23536	7.95526	8.27474	7.96737	-0.880402	-0.946311	-0.871007	-0.716604	-0.69086
2447	-0.242562	35	132.059	173.21	157.001	116.666	151.301	122.118	110.617	139.02	108.533	124.156	122.328	105.217	152.634	136.833	136.709	124.818	116.345	113.772	0.226432	4.65351	4.87071	5.90711	5.91045	5.85239	6.12547	5.58688	5.73842	5.52895	5.52448	5.55495	5.7676	1.14667	1.22682	0.900545	0.764603	0.899168	2447; hypothetical protein
2451	0.235626	35	220.491	223.221	291.749	212.12	260.402	259.855	228.448	206.002	182.336	193.034	186.89	192.524	221.856	251.935	260.129	217.225	187.685	189.707	0.0158523	4.66353	4.76776	6.12962	6.0997	6.13821	6.34842	6.11183	6.21844	5.94932	6.06383	5.75244	5.96441	1.39902	1.52767	1.44949	1.29093	1.14278	2451; hypothetical protein	2451; hypothetical protein	2451; hypothetical protein	2451; hypothetical protein	2451; hypothetical protein
2452	0.266196	13	495.22	491.574	492.018	513.983	564.033	722.056	631.239	710.264	620.811	851.982	763.417	782.037	493.397	503	643.044	670.751	736.396	772.727	0.00565595	8.54237	8.47932	7.28651	7.10932	7.51384	7.49764	7.93293	7.95892	8.2873	8.37736	8.38234	8.33446	-1.31293	-1.0051	-0.56492	-0.178515	-0.152445	2452;Protein of unknown function (DUF1244); hypothetical protein	2452;Protein of unknown function (DUF1244); hypothetical protein
2454	0.268906	27	162.715	151.254	208.922	172.143	191.442	162.587	140.676	141.547	123.004	177.679	155.175	194.763	156.984	190.533	177.014	141.112	150.342	174.969	0.717573	5.17504	5.30877	7.64056	7.06954	7.39011	6.94894	7.0893	6.97916	7.14853	6.6516	6.94508	6.47794	2.11314	1.92762	1.79232	1.65816	1.4696	2454;Snare region anchored in the vesicle membrane C-terminus;Membrin-11 OS=Arabidopsis thaliana GN=MEMB11 PE=1 SV=1; hypothetical protein	2454;Snare region anchored in the vesicle membrane C-terminus;Membrin-11 OS=Arabidopsis thaliana GN=MEMB11 PE=1 SV=1; hypothetical protein	2454;Snare region anchored in the vesicle membrane C-terminus;Membrin-11 OS=Arabidopsis thaliana GN=MEMB11 PE=1 SV=1; hypothetical protein
2455	0.0258888	12	400.893	346.419	386.939	349.182	357.152	337.243	313.816	317.218	331.389	337.81	329.606	281.324	373.656	368.06	347.198	315.517	334.599	305.465	0.146796	6.28547	6.25428	6.7624	6.70312	6.82529	6.70945	6.76393	6.6214	6.59732	6.54499	6.36428	6.40966	0.462883	0.497495	0.422791	0.301279	0.11709
2462	-0.747421	3	794.711	600.135	337.49	179.486	198.647	153.357	182.759	154.185	156.288	138.634	157.441	117.902	697.423	258.488	176.002	168.472	147.461	137.672	1.44697e-33	4.68671	4.73471	5.98118	5.95266	5.72724	5.5082	5.65447	5.68505	5.51257	5.46395	5.82523	5.83664	1.25621	0.907013	0.959053	0.777555	1.12023	2462; hypothetical protein				2462; hypothetical protein
2463	-0.302111	35	787.636	747.729	646.546	416.081	558.887	538.17	571.121	659.712	570.162	690.974	626.364	720.101	767.683	531.314	548.528	615.416	630.568	673.232	0.355594	7.90655	7.91866	9.63745	9.29447	9.26391	8.93324	9.29038	9.26512	9.66525	9.53755	9.83611	9.73238	1.55335	1.18597	1.36515	1.68879	1.87164	2463; hypothetical protein		2463; hypothetical protein	2463; hypothetical protein	2463; hypothetical protein
2465	-0.0369336	2	703.92	883.126	781.295	733.445	305.689	220.096	340.268	284.358	392.167	378.171	449.668	405.197	793.523	757.37	262.893	312.313	385.169	427.432	8.00056e-14	4.48676	4.19025	7.54692	7.65142	6.84187	7.14499	6.63952	6.60832	6.06349	6.09634	6.49714	6.6576	3.26066	2.65493	2.28541	1.74141	2.23886	2465; hypothetical protein	2465; hypothetical protein	2465; hypothetical protein	2465; hypothetical protein	2465; hypothetical protein
2467	-0.757575	8	503.474	513.53	426.498	363.051	403.469	432.382	449.682	465.084	434.133	484.34	394.168	431.314	508.502	394.775	417.925	457.383	459.237	412.741	0.539694	6.18415	6.18518	7.0262	6.86341	6.84311	6.65414	6.66576	6.76418	6.84918	6.71178	6.7943	6.75424	0.760143	0.563961	0.530304	0.595814	0.589605
2479	0.823564	47	272.371	251.276	148.347	139.51	171.886	195.246	139.474	164.296	167.865	212.337	188.023	123.126	261.824	143.928	183.566	151.885	190.101	155.574	6.26783e-08	8.99622	8.88086	6.63575	6.54929	6.4837	6.15733	6.93011	6.78419	7.7652	7.4098	7.48648	7.20895	-2.34602	-2.61802	-2.08139	-1.35104	-1.59083	2479; hypothetical protein	2479; hypothetical protein	2479; hypothetical protein		2479; hypothetical protein
2481	-0.147577	8	116.73	131.737	138.457	133.799	135.862	115.728	100.998	121.326	124.452	143.459	123.461	136.558	124.234	136.128	125.795	111.162	133.955	130.009	0.522414	5.07864	5.24611	5.88738	5.92068	5.85182	6.21953	5.90333	5.95528	5.769	5.65283	5.81899	5.80505	0.741655	0.873301	0.766927	0.548542	0.649644
2483	-0.604611	46	1.1791	6.09893	8.65358	6.52677	8.23406	7.80985	8.41652	7.58289	13.024	7.45813	5.66333	5.96975	3.63901	7.59017	8.02195	7.9997	10.2411	5.81654	0.790426	5.71735	5.79118	4.85688	5.07316	4.98802	5.0429	5.06751	5.07406	4.70079	4.60931	4.86489	4.71363	-0.78924	-0.738803	-0.683475	-1.09921	-0.965003				2483;Uncharacterized oxidoreductase yrbE OS=Bacillus subtilis GN=yrbE PE=3 SV=2; hypothetical protein
2484	0.485758	9	139.133	117.1	165.654	149.3	131.745	104.368	108.212	144.075	156.288	112.311	97.4093	96.2622	128.116	157.477	118.056	126.144	134.299	96.8357	0.125853	6.22573	6.43602	7.16395	6.98244	6.2709	6.0888	6.24263	5.6969	5.9995	6.05286	6.21866	6.14857	0.742315	-0.151027	-0.361112	-0.304702	-0.147263
2487	0.5546	32	180.402	135.396	122.386	101.165	131.745	122.828	177.949	179.462	101.298	128.543	101.94	67.1596	157.899	111.776	127.286	178.705	114.92	84.5498	0.00459872	7.05462	6.99153	6.37951	6.5186	6.61197	6.66882	6.73557	6.74071	6.59013	6.3685	6.54231	6.60059	-0.574018	-0.382679	-0.28493	-0.543759	-0.451625
2488	0.165427	12	234.64	280.551	248.481	211.304	221.29	221.516	223.639	222.431	196.807	221.55	208.411	191.778	257.595	229.893	221.403	223.035	209.179	200.094	0.692409	6.72035	6.99284	7.1396	7.64531	6.83676	7.47457	6.76114	6.78346	6.54288	6.79062	6.31881	6.72956	0.535863	0.299066	-0.084295	-0.189845	-0.332409
2492	-0.109167	35	155.641	158.572	128.568	88.9272	126.599	141.997	133.462	199.683	125.899	165.834	134.787	138.05	157.106	108.747	134.298	166.572	145.866	136.419	0.524186	5.99342	6.31031	6.86919	7.07383	7.03359	7.51657	7.09323	7.05605	7.19912	7.40605	6.93757	7.42044	0.819643	1.12321	0.922777	1.15072	1.02714
2494	-0.143388	35	270.013	264.694	281.86	211.304	249.08	225.776	205.603	252.763	224.302	186.453	192.553	173.869	267.353	246.582	237.428	229.183	205.378	183.211	0.346379	6.17366	6.47603	7.57987	7.72825	7.55807	7.60831	7.50027	7.38446	6.9522	7.22594	6.81253	7.23933	1.32922	1.25835	1.11752	0.764227	0.701083	2494;UAA transporter family;Solute carrier family 35 member B1 homolog OS=Drosophila melanogaster GN=CG5802 PE=1 SV=1; hypothetical protein	2494;UAA transporter family;Solute carrier family 35 member B1 homolog OS=Drosophila melanogaster GN=CG5802 PE=1 SV=1; hypothetical protein	2494;UAA transporter family;Solute carrier family 35 member B1 homolog OS=Drosophila melanogaster GN=CG5802 PE=1 SV=1; hypothetical protein
2495	-0.539625	3	280.625	308.606	212.631	190.908	181.149	181.756	193.58	192.1	183.783	178.995	154.043	185.062	294.615	201.769	181.453	192.84	181.389	169.552	0.00119213	5.96046	6.39931	7.88158	7.60909	7.25899	7.14032	6.90646	6.95205	7.09211	7.16256	7.23894	7.06324	1.56545	1.01977	0.749373	0.947446	0.971204
2496	-0.492	27	450.415	414.727	373.34	275.756	362.299	328.724	381.148	443.599	360.331	354.481	327.34	345.499	432.571	324.548	345.511	412.374	357.406	336.42	0.345443	6.95323	6.80952	8.85348	8.49765	8.75621	8.22344	8.42712	8.41852	8.69966	8.36532	8.50559	8.28529	1.79419	1.60845	1.54144	1.65111	1.51406	2496; hypothetical protein		2496; hypothetical protein	2496; hypothetical protein	2496; hypothetical protein
2497	0.294818	12	70.7457	58.5498	76.646	57.1092	48.3751	50.409	54.1062	89.7309	66.5671	72.3878	54.368	51.4891	64.6478	66.8776	49.3921	71.9185	69.4774	52.9285	0.509865	5.33967	5.70051	6.71515	6.20965	5.42186	5.49554	5.31727	5.60467	5.93489	5.94285	5.68464	6.00863	0.94231	-0.061391	-0.059122	0.41878	0.326549
2502	0.488106	19	161.536	170.77	161.946	182.749	189.383	190.986	226.044	166.824	182.336	176.802	200.482	230.581	166.153	172.348	190.185	196.434	179.569	215.532	0.0320681	5.82974	6.15789	6.50842	6.76446	6.90835	7.56326	7.44359	7.63887	6.93502	7.28473	7.19016	7.28861	0.642628	1.24199	1.54741	1.11606	1.24558			2502;F-box only protein 42 OS=Homo sapiens GN=FBXO42 PE=1 SV=1; hypothetical protein		2502;F-box only protein 42 OS=Homo sapiens GN=FBXO42 PE=1 SV=1; hypothetical protein
2505	0.289261	8	661.473	602.575	579.79	681.231	684.456	589.999	470.123	357.66	551.35	357.552	425.882	452.208	632.024	630.511	637.227	413.891	454.451	439.045	0.00301922	6.22485	5.69776	7.17504	7.05281	7.01477	6.88112	6.70624	6.6253	6.55471	6.51393	6.40006	6.40085	1.15262	0.986637	0.704463	0.573016	0.439148
2509	-0.369808	9	0	1.21979	0	2.44754	0	0	1.20236	0	1.44711	0.438714	0	0	0.609893	1.22377	0	0.60118	0.942913	0	0.8043	3.78197	4.01967	3.2415	2.8545	3.74072	3.12038	2.98647	3.74045	3.91624	4.01	4.19604	4.50046	-0.852818	-0.470268	-0.537358	0.062302	0.44743
2513	-0.422881	45	2.35819	0	4.9449	4.89508	3.08777	14.1997	3.60708	27.8039	10.1298	25.0067	19.2553	38.8034	1.1791	4.91999	8.64375	15.7055	17.5682	29.0293	0.000140783	4.73212	4.89684	4.26297	4.2011	4.24359	4.24953	4.05062	4.23401	4.4226	4.04608	4.20675	4.26624	-0.582446	-0.56792	-0.672166	-0.580141	-0.577989
2514	-0.0858054	12	298.311	279.331	267.025	212.12	285.104	304.584	252.495	291.941	248.903	270.686	242.391	238.79	288.821	239.572	294.844	272.218	259.795	240.59	0.672573	7.00709	6.94335	7.07046	6.97	7.05067	6.54684	6.70767	6.92614	7.37481	7.15444	7.03065	6.46319	0.045012	-0.176466	-0.158317	0.289401	-0.228299
2515	0.263948	21	350.191	285.43	341.198	345.103	288.192	331.564	399.183	409.476	361.778	424.675	357.922	427.583	317.811	343.151	309.878	404.33	393.226	392.753	4.92176e-07	6.09946	6.25884	7.85489	7.7414	7.67068	7.72774	7.59274	7.51771	7.29293	7.30729	7.91569	7.92336	1.619	1.52006	1.37607	1.12096	1.74038	2515;Nucleotide-sugar transporter;CMP-sialic acid transporter OS=Mus musculus GN=Slc35a1 PE=2 SV=1; hypothetical protein	2515;Nucleotide-sugar transporter;CMP-sialic acid transporter OS=Mus musculus GN=Slc35a1 PE=2 SV=1; hypothetical protein	2515;Nucleotide-sugar transporter;CMP-sialic acid transporter OS=Mus musculus GN=Slc35a1 PE=2 SV=1; hypothetical protein	2515;Nucleotide-sugar transporter;CMP-sialic acid transporter OS=Mus musculus GN=Slc35a1 PE=2 SV=1; hypothetical protein	2515;Nucleotide-sugar transporter;CMP-sialic acid transporter OS=Mus musculus GN=Slc35a1 PE=2 SV=1; hypothetical protein
2516	0.40249	21	456.31	464.739	506.853	499.298	486.839	489.89	537.455	581.355	587.527	597.528	507.434	652.195	460.524	503.075	488.365	559.405	592.528	579.815	0.343569	7.13908	6.81586	8.93098	8.54297	8.63452	7.95845	8.33113	8.39369	8.38427	8.20149	8.84969	8.76584	1.75951	1.31901	1.38494	1.31541	1.83029	2516; hypothetical protein		2516; hypothetical protein		2516; hypothetical protein
2519	-0.297907	35	188.655	145.155	137.221	109.323	194.53	143.417	179.152	146.603	118.663	150.918	125.726	121.634	166.905	123.272	168.973	162.877	134.79	123.68	0.118854	5.49595	5.60745	6.30915	6.33647	6.75517	6.73173	6.71775	6.78514	7.27604	6.9481	6.97884	6.70078	0.771112	1.19175	1.19975	1.56037	1.28811		2519;DnaJ domain; hypothetical protein	2519;DnaJ domain; hypothetical protein	2519;DnaJ domain; hypothetical protein	2519;DnaJ domain; hypothetical protein
2521	-0.853679	11	159.178	126.858	211.395	192.54	195.559	218.676	175.544	233.806	214.173	221.55	200.482	230.581	143.018	201.967	207.117	204.675	217.861	215.532	0.148023	8.18022	8.34625	6.93249	6.62682	7.12347	6.70826	7.05335	6.68164	7.10405	7.02396	7.00167	6.94842	-1.48358	-1.34737	-1.39574	-1.19923	-1.28819	2521; hypothetical protein		2521; hypothetical protein	2521; hypothetical protein	2521; hypothetical protein
2523	0.196298	47	37.7311	35.3738	37.0868	20.3961	23.6729	38.3393	24.0472	40.4421	24.6009	43.4327	44.174	26.8639	36.5524	28.7415	31.0061	32.2446	34.0168	35.5189	0.867124	8.8143	8.75687	6.69406	6.71183	7.10909	6.96106	7.35518	7.19144	7.66315	7.458	7.13868	6.88791	-2.08264	-1.75051	-1.51228	-1.22501	-1.77229	2523; hypothetical protein	2523; hypothetical protein	2523; hypothetical protein	2523; hypothetical protein	2523; hypothetical protein
2524	-0.371093	12	1184.99	1161.24	995.162	1134.03	1279.37	1018.83	1026.81	582.619	1654.05	717.736	1586.86	1071.57	1173.11	1064.59	1149.1	804.717	1185.89	1329.22	0.00843003	5.28048	5.50919	6.03947	5.96817	6.32815	6.24609	6.00916	5.82697	4.82056	5.30093	4.57402	4.8624	0.608987	0.892287	0.523232	-0.334089	-0.676622
2525	-0.0881826	27	354.908	339.101	320.183	360.604	385.971	374.163	337.863	259.082	290.869	240.854	339.8	341.022	347.004	340.393	380.067	298.473	265.862	340.411	0.00272269	5.90833	6.02845	7.8902	7.7073	7.67891	7.90224	7.6117	7.59225	7.56327	7.67727	7.71083	7.61926	1.83036	1.82218	1.63358	1.65188	1.69665	2525;Malonyl-CoA decarboxylase (MCD);Malonyl-CoA decarboxylase, mitochondrial OS=Anser anser anser GN=MLYCD PE=1 SV=2; hypothetical protein; K01578 malonyl-CoA decarboxylase [EC:4.1.1.9]	2525;Malonyl-CoA decarboxylase (MCD);Malonyl-CoA decarboxylase, mitochondrial OS=Anser anser anser GN=MLYCD PE=1 SV=2; hypothetical protein; K01578 malonyl-CoA decarboxylase [EC:4.1.1.9]	2525;Malonyl-CoA decarboxylase (MCD);Malonyl-CoA decarboxylase, mitochondrial OS=Anser anser anser GN=MLYCD PE=1 SV=2; hypothetical protein; K01578 malonyl-CoA decarboxylase [EC:4.1.1.9]	2525;Malonyl-CoA decarboxylase (MCD);Malonyl-CoA decarboxylase, mitochondrial OS=Anser anser anser GN=MLYCD PE=1 SV=2; hypothetical protein; K01578 malonyl-CoA decarboxylase [EC:4.1.1.9]	2525;Malonyl-CoA decarboxylase (MCD);Malonyl-CoA decarboxylase, mitochondrial OS=Anser anser anser GN=MLYCD PE=1 SV=2; hypothetical protein; K01578 malonyl-CoA decarboxylase [EC:4.1.1.9]
2526	0.362044	21	247.61	261.034	295.458	488.692	329.362	394.042	369.124	262.874	367.566	312.803	351.126	443.254	254.322	392.075	361.702	315.999	340.185	397.19	0.372054	7.45786	7.58029	8.60996	8.55649	8.7798	8.63782	9.00923	9.02035	8.98228	9.15567	8.83839	8.99773	1.06415	1.18974	1.49572	1.54991	1.39899	2526;DOMON domain;DBH-like monooxygenase protein 2 homolog OS=Danio rerio GN=moxd2 PE=2 SV=2; hypothetical protein	2526;DOMON domain;DBH-like monooxygenase protein 2 homolog OS=Danio rerio GN=moxd2 PE=2 SV=2; hypothetical protein	2526;DOMON domain;DBH-like monooxygenase protein 2 homolog OS=Danio rerio GN=moxd2 PE=2 SV=2; hypothetical protein	2526;DOMON domain;DBH-like monooxygenase protein 2 homolog OS=Danio rerio GN=moxd2 PE=2 SV=2; hypothetical protein	2526;DOMON domain;DBH-like monooxygenase protein 2 homolog OS=Danio rerio GN=moxd2 PE=2 SV=2; hypothetical protein
2530	0.869397	17	136.775	128.078	309.057	476.454	379.796	377.713	299.388	208.53	185.23	171.098	118.93	95.5159	132.426	392.755	378.754	253.959	178.164	107.223	2.88254e-24	6.03637	6.11005	8.27345	8.44401	7.61915	7.58233	6.4416	6.41628	4.87505	4.90907	4.21829	4.50322	2.28552	1.52753	0.355734	-1.18115	-1.71245	2530; hypothetical protein	2530; hypothetical protein		2530; hypothetical protein	2530; hypothetical protein
2535	0.0702502	3	148.566	125.638	116.205	79.1371	43.2288	36.2093	46.892	50.5526	44.8605	71.0716	58.8986	59.6975	137.102	97.6712	39.719	48.7223	57.966	59.298	5.59466e-10	5.67273	5.14432	6.97609	6.44223	6.22257	5.49608	5.70381	5.73799	6.31602	6.0348	6.20273	5.95408	1.30063	0.450799	0.312374	0.766884	0.669881
2537	0.720132	21	178.043	146.374	227.466	285.546	294.368	308.134	309.006	206.002	273.504	255.331	211.809	192.524	162.209	256.506	301.251	257.504	264.418	202.166	0.00323631	4.50869	4.05458	6.45981	6.11082	6.37183	6.25812	5.99105	5.99025	6.11593	5.78113	5.86753	5.8678	2.00368	2.03334	1.70901	1.6669	1.58603	2537; hypothetical protein	2537; hypothetical protein	2537; hypothetical protein		2537; hypothetical protein
2538	0.797662	32	617.846	605.014	541.467	424.24	463.166	450.841	492.967	415.795	465.97	454.507	518.761	460.417	611.43	482.853	457.003	454.381	460.239	489.589	0.000165978	9.07877	9.13053	8.97537	8.81136	8.64381	8.71182	8.58901	8.52607	8.80455	8.73214	8.65701	8.44704	-0.211286	-0.426837	-0.547109	-0.336308	-0.552626
2540	0.380862	12	324.251	396.431	383.23	372.842	356.123	375.583	357.101	355.132	361.778	356.674	338.667	301.472	360.341	378.036	365.853	356.116	359.226	320.07	0.880934	7.36968	7.09976	7.70365	7.70428	7.34397	7.43133	7.39217	7.4154	7.10954	7.36093	7.15906	7.10198	0.469246	0.152929	0.169064	0.0005125	-0.104201
2543	-0.402216	35	582.473	520.849	461.112	418.529	420.966	453.681	459.301	518.164	380.59	370.713	355.657	320.128	551.661	439.821	437.324	488.733	375.652	337.892	1.28905e-10	6.05846	6.12789	7.6786	7.31239	7.64931	7.14015	7.52875	7.70381	7.44842	7.27896	7.35841	7.20611	1.40232	1.30156	1.52311	1.27052	1.18909	2543;Putative protein disulfide-isomerase DDB_G0275025 OS=Dictyostelium discoideum GN=DDB_G0275025 PE=1 SV=1; hypothetical protein		2543;Putative protein disulfide-isomerase DDB_G0275025 OS=Dictyostelium discoideum GN=DDB_G0275025 PE=1 SV=1; hypothetical protein	2543;Putative protein disulfide-isomerase DDB_G0275025 OS=Dictyostelium discoideum GN=DDB_G0275025 PE=1 SV=1; hypothetical protein	2543;Putative protein disulfide-isomerase DDB_G0275025 OS=Dictyostelium discoideum GN=DDB_G0275025 PE=1 SV=1; hypothetical protein
2550	-0.373476	35	354.908	386.672	281.86	293.705	305.689	261.985	254.9	247.708	227.197	232.518	211.809	222.373	370.79	287.782	283.837	251.304	229.857	217.091	0.00126744	5.28652	4.93703	6.40877	6.70454	6.58734	6.42941	5.98552	6.2268	6.17569	6.06405	5.88707	6.11168	1.44488	1.3966	0.994385	1.00809	0.887601
2552	0.676067	26	365.52	389.112	242.3	308.39	230.554	266.245	240.472	290.678	218.514	277.706	271.84	264.161	377.316	275.345	248.399	265.575	248.11	268.001	0.018233	8.02239	8.07495	7.96243	8.01704	7.45889	7.75163	7.59442	7.35256	7.42637	7.50518	7.47008	7.47507	-0.0589345	-0.443408	-0.57518	-0.582895	-0.576097
2553	0.912216	21	159.178	136.616	291.749	245.57	191.442	222.226	216.425	241.389	185.23	192.595	214.074	215.657	147.897	268.659	206.834	228.907	188.913	214.865	0.000387428	5.82499	5.64843	7.49738	7.30553	7.19178	7.07819	7.16515	7.33039	6.71556	6.45373	6.95239	6.93	1.66474	1.39828	1.51106	0.84794	1.20449	2553;Quinone oxidoreductase-like protein At1g23740, chloroplastic OS=Arabidopsis thaliana GN=At1g23740 PE=1 SV=2; hypothetical protein	2553;Quinone oxidoreductase-like protein At1g23740, chloroplastic OS=Arabidopsis thaliana GN=At1g23740 PE=1 SV=2; hypothetical protein	2553;Quinone oxidoreductase-like protein At1g23740, chloroplastic OS=Arabidopsis thaliana GN=At1g23740 PE=1 SV=2; hypothetical protein		2553;Quinone oxidoreductase-like protein At1g23740, chloroplastic OS=Arabidopsis thaliana GN=At1g23740 PE=1 SV=2; hypothetical protein
2557	-0.87741	11	157.999	146.374	330.072	253.728	349.947	372.743	400.386	414.531	338.624	339.564	295.626	311.919	152.187	291.9	361.345	407.459	339.094	303.773	8.11759e-10	9.86754	9.85248	8.34505	8.21543	8.31149	8.03435	7.91676	7.92654	8.02541	7.867	8.11921	7.8578	-1.57977	-1.68709	-1.93836	-1.9138	-1.8715	2557;Bifunctional arginine demethylase and lysyl-hydroxylase JMJD6 OS=Danio rerio GN=jmjd6 PE=1 SV=2; hypothetical protein	2557;Bifunctional arginine demethylase and lysyl-hydroxylase JMJD6 OS=Danio rerio GN=jmjd6 PE=1 SV=2; hypothetical protein	2557;Bifunctional arginine demethylase and lysyl-hydroxylase JMJD6 OS=Danio rerio GN=jmjd6 PE=1 SV=2; hypothetical protein	2557;Bifunctional arginine demethylase and lysyl-hydroxylase JMJD6 OS=Danio rerio GN=jmjd6 PE=1 SV=2; hypothetical protein	2557;Bifunctional arginine demethylase and lysyl-hydroxylase JMJD6 OS=Danio rerio GN=jmjd6 PE=1 SV=2; hypothetical protein
2562	-0.589972	8	1445.57	1493.02	1176.89	1267.01	972.648	848.434	1103.77	976.929	1370.41	948.938	1167.78	1089.48	1469.3	1221.95	910.541	1040.35	1159.68	1128.63	0.00186731	6.21385	6.48644	7.39021	7.72189	7.3175	7.61683	7.25972	7.21855	6.68434	6.9328	6.73438	7.25738	1.2059	1.11701	0.888986	0.458421	0.645734
2564	0.66514	28	208.7	229.32	200.269	168.064	264.519	330.144	278.947	323.537	273.504	283.409	312.616	355.2	219.01	184.166	297.331	301.242	278.457	333.908	2.01889e-05	6.57025	6.61811	6.13396	5.6913	6.69288	6.40301	6.96352	6.78929	7.08411	7.079	7.26064	6.98773	-0.681555	-0.0462355	0.282223	0.487371	0.530002
2569	0.931065	48	174.506	237.858	93.9532	86.4797	53.5214	66.0287	79.3557	46.7612	73.8027	81.162	112.134	82.084	206.182	90.2164	59.775	63.0584	77.4824	97.109	4.11588e-17	9.53694	9.61962	6.41776	6.41986	5.98812	6.129	6.65278	6.17274	6.56846	6.65696	6.40583	6.53725	-3.15947	-3.51972	-3.16552	-2.96557	-3.10674	2569; hypothetical protein	2569; hypothetical protein	2569; hypothetical protein	2569; hypothetical protein	2569; hypothetical protein
2571	0.1221	8	318.356	301.287	289.277	263.518	321.128	263.405	307.804	300.788	302.446	286.48	295.626	303.711	309.822	276.398	292.267	304.296	294.463	299.668	0.980379	6.73667	6.56912	7.35984	7.01443	7.48654	7.11033	7.3311	7.25713	7.7678	7.34217	7.51815	7.15297	0.534241	0.645539	0.641218	0.902088	0.682659
2573	0.139847	36	145.029	126.858	164.418	143.589	159.535	160.457	183.961	175.67	140.37	146.53	133.655	118.649	135.943	154.003	159.996	179.816	143.45	126.152	0.332571	7.70047	7.80481	7.53499	7.13758	7.33187	7.22998	7.39003	7.61681	7.29695	7.20469	7.16831	7.13099	-0.416359	-0.471716	-0.249219	-0.501819	-0.602993
2574	0.0772466	16	232.282	164.671	23.4883	14.6852	17.4974	7.09986	10.8212	12.6382	8.68267	2.63228	1.13267	0	198.477	19.0868	12.2986	11.7297	5.65748	0.566333	8.66879e-79	6.09683	5.89626	7.04019	7.48446	6.13882	6.27932	5.49763	5.34485	4.46895	4.4277	4.86705	3.83114	1.26578	0.212527	-0.575306	-1.54822	-1.64745				2574; hypothetical protein
2575	-0.666329	3	624.921	470.838	271.97	231.7	297.455	296.774	288.566	245.18	270.61	230.763	272.972	267.146	547.879	251.835	297.115	266.873	250.687	270.059	8.83332e-13	5.44007	4.89461	6.49291	6.53545	6.40506	6.21554	6.1149	6.13106	6.11766	6.05791	5.76088	5.76885	1.34684	1.14296	0.955638	0.920445	0.597522
2576	-0.566939	11	21.2237	13.4177	42.0317	30.1863	43.2288	34.7893	44.4873	51.8164	26.048	25.4454	63.4293	41.7882	17.3207	36.109	39.0091	48.1519	25.7467	52.6088	0.000757939	6.34421	6.49037	4.18281	4.11067	5.03977	4.54543	4.54959	4.59099	4.17723	4.32496	4.65898	4.71295	-2.27055	-1.62469	-1.847	-2.16619	-1.73133	2576; hypothetical protein		2576; hypothetical protein	2576; hypothetical protein	2576; hypothetical protein
2577	0.631913	12	349.012	381.793	415.372	309.206	354.064	360.673	357.101	403.157	260.48	294.377	234.462	260.43	365.403	362.289	357.369	380.129	277.428	247.446	0.0419199	8.05753	7.99954	8.34289	8.37567	8.08912	8.16013	7.88866	8.07702	7.69286	7.89849	7.63325	7.914	0.33074	0.09609	-0.045695	-0.232859	-0.25491
2578	0.106776	8	221.67	168.331	192.851	159.906	205.851	223.646	223.639	216.112	160.629	183.821	178.961	161.929	195	176.379	214.749	219.876	172.225	170.445	0.00354451	5.85634	5.92001	6.97705	6.92111	6.76312	6.84247	6.41095	6.52832	6.32327	5.92266	6.13358	6.36658	1.0609	0.91462	0.581462	0.234791	0.361902	2578; hypothetical protein
2580	0.141674	8	167.432	182.968	210.158	175.407	231.583	171.107	201.996	144.075	107.086	130.737	125.726	120.141	175.2	192.783	201.345	173.036	118.911	122.934	0.0350925	6.60268	6.69546	7.31665	7.1942	6.93665	7.4009	7.35558	7.3968	7.03316	7.10299	6.8446	7.01516	0.606354	0.519706	0.727122	0.419004	0.28081
2581	0.0161168	39	292.416	308.606	267.025	264.334	233.641	271.925	235.662	236.333	214.173	194.35	199.349	187.301	300.511	265.679	252.783	235.998	204.261	193.325	0.0264956	6.55337	6.83677	7.03287	7.18775	7.22672	7.38327	7.15974	7.02267	6.95245	6.96035	6.82065	6.89289	0.415243	0.609922	0.396137	0.261337	0.161702
2587	0.617771	50	498.757	550.124	749.153	656.756	788.411	634.728	714.202	645.81	638.176	583.928	587.854	624.585	524.441	702.954	711.569	680.006	611.052	606.219	0.0864363	6.83075	6.80741	7.06601	7.22549	7.25117	7.37736	7.13158	7.06279	7.07817	7.03929	7.02145	6.98514	0.326674	0.495183	0.278107	0.239653	0.184218
2592	-0.502246	3	154.462	123.198	90.2445	87.2955	76.165	60.3488	51.7015	92.2585	53.5431	51.7682	31.7146	31.3412	138.83	88.77	68.2569	71.98	52.6557	31.5279	7.13643e-08	5.10287	5.5878	6.93656	7.22543	6.87594	7.21111	6.72154	6.71011	6.64094	6.65205	6.56604	6.51333	1.73566	1.69819	1.37049	1.30116	1.19435
2593	0.274222	8	241.715	248.836	250.954	202.33	305.689	271.215	253.698	242.653	218.514	229.447	192.553	205.21	245.276	226.642	288.452	248.175	223.981	198.882	0.231624	6.30219	6.07646	6.73042	6.89692	6.94741	6.97011	7.04433	6.95375	6.9447	6.73114	6.53405	6.55903	0.624342	0.769436	0.809713	0.648593	0.357216
2594	0.584104	6	239.356	211.023	244.773	340.208	328.333	303.874	192.378	200.947	179.442	168.905	227.666	274.608	225.19	292.49	316.104	196.662	174.173	251.137	0.00205298	5.38466	5.4715	8.93281	9.20867	7.88995	8.10192	7.53159	7.61224	6.85037	7.08683	6.75888	7.15882	3.64266	2.56785	2.14383	1.54052	1.53077	2594; hypothetical protein	2594; hypothetical protein	2594; hypothetical protein	2594; hypothetical protein	2594; hypothetical protein
2595	0.190044	1	61.313	35.3738	69.2287	59.5568	65.8725	77.3885	67.3321	70.7737	37.6249	59.2264	56.6333	73.1294	48.3434	64.3927	71.6305	69.0529	48.4256	64.8813	1.16587e-05	4.58181	4.17865	6.63059	6.01891	7.26991	6.5566	7.13213	6.94332	7.34239	7.08009	7.42783	7.13642	1.94452	2.53302	2.65749	2.83101	2.90189			2595;RNase H;Uncharacterized protein Rv2228c/MT2287 OS=Mycobacterium tuberculosis GN=Rv2228c PE=4 SV=1; hypothetical protein; K03469 ribonuclease HI [EC:3.1.26.4]	2595;RNase H;Uncharacterized protein Rv2228c/MT2287 OS=Mycobacterium tuberculosis GN=Rv2228c PE=4 SV=1; hypothetical protein; K03469 ribonuclease HI [EC:3.1.26.4]	2595;RNase H;Uncharacterized protein Rv2228c/MT2287 OS=Mycobacterium tuberculosis GN=Rv2228c PE=4 SV=1; hypothetical protein; K03469 ribonuclease HI [EC:3.1.26.4]
2597	-0.00748187	27	260.58	212.243	252.19	198.251	166.74	146.257	169.533	161.768	164.971	167.15	147.247	169.392	236.412	225.22	156.498	165.651	166.06	158.319	0.00661375	4.57965	5.34223	7.96176	7.54129	7.11569	6.8387	6.7788	6.81465	6.89315	6.59162	7.2093	6.84483	2.79059	2.01626	1.83579	1.78145	2.06612
2598	0.465468	36	209.879	258.595	171.835	142.773	220.261	213.706	222.437	213.585	164.971	181.627	152.91	146.259	234.237	157.304	216.983	218.011	173.299	149.584	0.0154425	7.66643	7.76383	6.79843	7.2619	7.06361	7.51703	7.0617	7.1749	7.18494	7.39971	7.27468	7.17708	-0.684965	-0.424813	-0.596828	-0.422807	-0.489254
2600	-0.211002	3	261.759	242.738	195.324	146.852	180.12	147.677	153.902	161.768	147.605	184.26	116.665	102.978	252.248	171.088	163.899	157.835	165.933	109.821	2.8359e-17	5.64057	6.07862	8.28134	8.31451	7.37709	7.2088	6.84533	6.9792	6.762	6.54027	6.86843	6.74243	2.43833	1.43335	1.05267	0.791543	0.945833	2600; hypothetical protein
2601	0.532128	30	3053.86	3062.88	5283.63	5349.5	3577.7	2480.69	3163.41	2992.71	2866.73	2383.53	2633.45	1799.88	3058.37	5316.57	3029.19	3078.06	2625.13	2216.66	1.57943e-06	7.57929	7.38347	11.643	11.5404	11.4489	11.3757	11.1212	11.2514	10.2729	10.2558	10.6837	10.6851	4.11032	3.93092	3.70487	2.78299	3.20301	2601;Chlorophyll A-B binding protein;Chlorophyll a-b binding protein 7, chloroplastic OS=Solanum lycopersicum GN=CAB7 PE=3 SV=1; Lhca2; fucoxanthin chl a/c protein, lhca clade	2601;Chlorophyll A-B binding protein;Chlorophyll a-b binding protein 7, chloroplastic OS=Solanum lycopersicum GN=CAB7 PE=3 SV=1; Lhca2; fucoxanthin chl a/c protein, lhca clade	2601;Chlorophyll A-B binding protein;Chlorophyll a-b binding protein 7, chloroplastic OS=Solanum lycopersicum GN=CAB7 PE=3 SV=1; Lhca2; fucoxanthin chl a/c protein, lhca clade	2601;Chlorophyll A-B binding protein;Chlorophyll a-b binding protein 7, chloroplastic OS=Solanum lycopersicum GN=CAB7 PE=3 SV=1; Lhca2; fucoxanthin chl a/c protein, lhca clade	2601;Chlorophyll A-B binding protein;Chlorophyll a-b binding protein 7, chloroplastic OS=Solanum lycopersicum GN=CAB7 PE=3 SV=1; Lhca2; fucoxanthin chl a/c protein, lhca clade
2604	-0.0147548	28	222.849	196.386	173.072	726.919	271.724	250.625	229.651	203.474	292.317	224.621	385.106	593.244	209.617	449.995	261.175	216.562	258.469	489.175	0.0303257	6.45534	6.32105	5.03692	5.60231	5.8491	6.375	6.7974	6.71942	6.72687	6.91699	7.04907	6.91403	-1.06858	-0.276148	0.370211	0.433734	0.593354
2605	-0.760874	11	5.89548	3.65936	9.88981	13.8694	11.3218	7.09986	7.21416	16.4296	5.78845	11.8453	11.3267	9.70084	4.77742	11.8796	9.21085	11.8219	8.81686	10.5137	0.784919	3.96355	4.61781	3.36175	2.89847	2.97058	3.71009	3.58897	2.93623	3.28484	3.26801	3.03562	3.01247	-1.16057	-0.950346	-1.02808	-1.01425	-1.26664
2609	0.618264	47	490.504	502.552	301.639	329.602	388.03	421.732	393.172	424.642	486.23	493.992	456.464	406.689	496.528	315.62	404.881	408.907	490.111	431.577	0.000222806	8.98593	9.17538	6.69805	7.39942	6.57543	7.74248	7.5326	7.4423	7.45862	7.77082	7.26333	7.66512	-2.03192	-1.9217	-1.5932	-1.46593	-1.61643			2609;WD domain, G-beta repeat;WD repeat-containing protein 18 OS=Rattus norvegicus GN=Wdr18 PE=2 SV=1; hypothetical protein	2609;WD domain, G-beta repeat;WD repeat-containing protein 18 OS=Rattus norvegicus GN=Wdr18 PE=2 SV=1; hypothetical protein	2609;WD domain, G-beta repeat;WD repeat-containing protein 18 OS=Rattus norvegicus GN=Wdr18 PE=2 SV=1; hypothetical protein
2611	0.00924612	37	654.398	686.74	808.492	837.874	871.781	872.573	664.905	490.36	1012.98	755.465	735.1	741.741	670.569	823.183	872.177	577.633	884.222	738.421	0.0107899	7.34323	7.09879	7.14698	6.9486	5.85135	5.66457	5.95293	5.51234	6.44048	6.28892	6.02144	6.44577	-0.173217	-1.46305	-1.48837	-0.856312	-0.987403		2611; hypothetical protein
2612	0.561361	9	525.877	509.871	585.971	468.296	709.158	577.219	447.278	380.408	575.95	391.771	518.761	450.716	517.874	527.133	643.188	413.843	483.861	484.738	0.137595	6.79999	6.86662	7.1224	7.19633	7.19385	6.85483	6.82397	6.58842	6.66512	6.59154	6.5467	6.73192	0.326059	0.191037	-0.127105	-0.204972	-0.193997
2613	0.37836	42	22.4028	30.4947	77.8822	88.9272	92.6331	85.9083	90.177	104.897	136.028	81.162	105.338	94.7697	26.4487	83.4047	89.2707	97.5368	108.595	100.054	3.31075e-07	5.53056	5.84337	6.60818	6.60847	6.37206	6.59363	6.27579	6.20266	5.93874	6.02227	6.26223	6.20282	0.921357	0.795877	0.552262	0.293539	0.545561
2621	-0.76411	35	336.042	328.123	252.19	264.334	228.495	206.606	244.079	241.389	222.855	253.577	244.656	258.192	332.082	258.262	217.551	242.734	238.216	251.424	0.00130549	4.97541	4.91495	6.91116	6.26379	6.90723	6.14234	6.46827	6.41935	6.59957	6.282	6.60804	6.19388	1.6423	1.57961	1.49864	1.49561	1.45578			2621; hypothetical protein	2621; hypothetical protein	2621; hypothetical protein
2622	-0.209709	36	443.34	433.024	396.829	492.771	407.586	436.642	472.527	552.287	464.523	470.74	436.076	469.371	438.182	444.8	422.114	512.407	467.631	452.724	0.813807	8.0913	7.93305	7.26158	7.22821	7.39994	7.24977	7.44272	7.22682	7.32505	7.30846	6.96091	6.84663	-0.767277	-0.687314	-0.677402	-0.695418	-1.1084					2622; hypothetical protein
2623	-0.339392	8	299.49	262.254	290.513	190.092	238.788	233.585	242.877	266.665	195.36	230.325	254.85	264.161	280.872	240.303	236.187	254.771	212.842	259.506	0.611546	5.59449	5.49557	6.60668	6.50038	6.46049	6.23122	6.35582	6.18707	6.28861	6.09248	6.36998	6.23087	1.0085	0.800828	0.726415	0.645517	0.755396	2623; hypothetical protein
2628	-0.63213	13	62.4921	68.3081	106.315	80.7687	113.218	137.027	88.9746	80.8842	86.8267	93.0073	106.471	105.963	65.4001	93.5421	125.123	84.9294	89.917	106.217	0.00276511	6.56596	6.40364	5.27085	4.98798	5.38989	5.25589	5.45096	5.20161	5.84303	5.47611	5.61277	5.24806	-1.35538	-1.16191	-1.15851	-0.825232	-1.05439	2628; hypothetical protein	2628; hypothetical protein	2628; hypothetical protein
2632	0.401735	36	0	0	0	0	1.02926	0	0	0	0	0	0	0	0	0	0.514629	0	0	0	0.996317	3.96348	3.68211	2.98452	2.95676	3.87819	3.1273	3.2891	2.83776	3.32948	3.32564	3.85671	3.62318	-0.852154	-0.320052	-0.759367	-0.495229	-0.0828495
2633	0.600886	36	0	1.21979	0	0	0	0	0	0	0	0	0	0	0.609893	0	0	0	0	0	0.99624	3.28237	3.43295	2.58712	2.24667	2.82517	2.95566	2.79897	2.69978	3.0633	2.85135	2.95942	3.15927	-0.940767	-0.46725	-0.608284	-0.400335	-0.298316
2634	0.669766	43	41.2683	54.8904	89.0083	75.0578	69.9895	73.8386	82.9628	69.5098	70.9085	89.4976	75.8886	101.486	48.0794	82.0331	71.914	76.2363	80.203	88.6872	0.0312678	5.0502	4.93412	6.55566	6.00371	6.51369	5.79706	6.68372	6.45096	6.27027	6.27656	6.5395	6.27114	1.28752	1.16322	1.57518	1.28126	1.41316			2634; hypothetical protein	2634; hypothetical protein	2634; hypothetical protein
2635	-0.407631	33	639.07	597.695	121.15	84.0321	212.027	220.096	200.794	279.303	263.374	317.19	215.207	85.8151	618.383	102.591	216.061	240.049	290.282	150.511	1.41894e-30	6.46295	6.56787	8.24641	8.54467	7.60808	7.8878	7.56412	7.73548	6.83415	6.98692	4.65813	4.68606	1.88013	1.23253	1.13439	0.395125	-1.84332	2635;Regulator of chromosome condensation (RCC1) repeat;Probable E3 ubiquitin-protein ligase HERC4 OS=Homo sapiens GN=HERC4 PE=1 SV=1; hypothetical protein	2635;Regulator of chromosome condensation (RCC1) repeat;Probable E3 ubiquitin-protein ligase HERC4 OS=Homo sapiens GN=HERC4 PE=1 SV=1; hypothetical protein	2635;Regulator of chromosome condensation (RCC1) repeat;Probable E3 ubiquitin-protein ligase HERC4 OS=Homo sapiens GN=HERC4 PE=1 SV=1; hypothetical protein		2635;Regulator of chromosome condensation (RCC1) repeat;Probable E3 ubiquitin-protein ligase HERC4 OS=Homo sapiens GN=HERC4 PE=1 SV=1; hypothetical protein
2637	-0.481465	39	142.671	151.254	81.5909	62.8201	82.3406	71.7086	97.3911	99.8414	60.7787	67.5619	52.1026	35.0723	146.962	72.2055	77.0246	98.6163	64.1703	43.5874	3.71917e-08	5.47583	5.74391	6.12777	5.74618	6.52347	6.16752	6.40795	6.23432	6.53864	6.10583	6.69167	5.98755	0.327105	0.735628	0.711263	0.712365	0.729739
2641	-0.193235	17	28.2983	19.5166	21.0158	38.3448	37.0533	45.4391	39.6779	46.7612	52.096	71.949	45.3066	40.2958	23.9074	29.6803	41.2462	43.2195	62.0225	42.8012	4.7673e-25	4.96182	4.91411	7.52064	7.28953	6.65391	6.4936	6.3638	6.70353	5.61191	5.94926	4.7305	3.91533	2.46712	1.63579	1.5957	0.842618	-0.61505	2641;DBH-like monooxygenase protein 2 homolog OS=Danio rerio GN=moxd2 PE=2 SV=2; hypothetical protein	2641;DBH-like monooxygenase protein 2 homolog OS=Danio rerio GN=moxd2 PE=2 SV=2; hypothetical protein	2641;DBH-like monooxygenase protein 2 homolog OS=Danio rerio GN=moxd2 PE=2 SV=2; hypothetical protein
2642	-0.392966	10	544.742	417.167	916.044	1754.07	877.956	913.042	838.045	647.073	665.671	591.825	677.334	671.596	480.955	1335.06	895.499	742.559	628.748	674.465	2.46033e-05	7.69297	7.84315	7.44645	7.06786	8.97584	9.04902	9.5256	9.63552	9.53036	9.95424	9.32501	9.67261	-0.510902	1.24437	1.8125	1.97424	1.73075		2642; hypothetical protein	2642; hypothetical protein	2642; hypothetical protein	2642; hypothetical protein
2645	0.737781	36	627.279	558.662	463.585	473.191	493.014	517.58	519.419	509.318	496.359	542.689	568.598	522.353	592.971	468.388	505.297	514.368	519.524	545.476	0.422	8.04023	8.09927	7.06308	7.38096	6.94566	7.45386	7.38454	7.34287	7.25308	7.55446	7.22443	7.54819	-0.84773	-0.869989	-0.706044	-0.665976	-0.683437
2646	0.344769	50	102.581	101.242	77.8822	101.981	96.7502	101.528	144.283	120.062	108.533	128.982	113.267	91.7849	101.912	89.9315	99.1391	132.173	118.758	102.526	0.00204156	5.85481	5.64926	5.80932	5.74804	6.52649	6.67345	6.74641	6.26956	6.01572	6.04948	6.3067	6.54893	0.026644	0.847932	0.75595	0.280564	0.675783
2647	0.0419933	12	584.831	700.158	478.419	982.278	595.94	598.518	515.812	497.943	541.22	478.637	723.774	773.828	642.495	730.349	597.229	506.878	509.928	748.801	0.41707	6.9447	7.29454	7.27977	7.62569	7.46741	7.69301	7.42453	7.48459	7.07956	7.52765	6.92322	7.15039	0.33311	0.460587	0.334937	0.183987	-0.0828155
2648	-0.500682	39	442.161	422.046	342.435	332.865	280.987	283.994	296.983	295.733	261.927	261.473	219.737	272.37	432.104	337.65	282.491	296.358	261.7	246.053	1.17332e-06	6.68378	6.54587	7.79491	7.37816	7.51964	7.19844	7.3349	7.50168	7.40345	7.17029	7.35136	7.10422	0.97171	0.74421	0.80346	0.672039	0.612963
2649	-0.303671	35	212.237	280.551	226.229	226.805	242.905	235.005	208.008	238.861	206.937	215.847	237.86	225.358	246.394	226.517	238.955	223.435	211.392	231.609	0.161473	6.83005	6.48604	7.87153	7.52144	8.33484	7.811	7.86353	7.91401	8.14619	7.72865	8.04644	7.79607	1.03844	1.41488	1.23073	1.27938	1.26321			2649; hypothetical protein
2653	-0.331287	35	308.923	364.716	289.277	318.996	310.836	271.925	334.256	221.168	251.797	250.944	253.717	259.684	336.82	304.136	291.38	277.712	251.371	256.701	0.490597	5.08015	5.052	6.28036	6.54523	6.39621	6.69951	6.48236	6.50818	5.98733	6.11896	6.14395	6.19437	1.34672	1.48179	1.4292	0.987074	1.10308	2653;IQ calmodulin-binding motif;Abnormal spindle-like microcephaly-associated protein homolog OS=Mus musculus GN=Aspm PE=2 SV=1; hypothetical protein	2653;IQ calmodulin-binding motif;Abnormal spindle-like microcephaly-associated protein homolog OS=Mus musculus GN=Aspm PE=2 SV=1; hypothetical protein	2653;IQ calmodulin-binding motif;Abnormal spindle-like microcephaly-associated protein homolog OS=Mus musculus GN=Aspm PE=2 SV=1; hypothetical protein		2653;IQ calmodulin-binding motif;Abnormal spindle-like microcephaly-associated protein homolog OS=Mus musculus GN=Aspm PE=2 SV=1; hypothetical protein
2657	0.129234	36	100.223	106.121	119.914	101.165	100.867	130.637	103.403	108.688	99.8507	93.446	98.5419	89.5462	103.172	110.539	115.752	106.046	96.6484	94.0441	0.117065	7.23521	7.36274	6.33012	6.10483	6.86941	6.68385	6.88804	6.90244	6.60976	6.52479	6.41536	6.01144	-1.0815	-0.52235	-0.403734	-0.731701	-1.08558	2657; hypothetical protein
2659	0.509817	44	3.53729	10.9781	4.9449	4.07923	5.14629	4.25992	2.40472	5.05526	4.34133	3.50971	5.66333	6.71596	7.25768	4.51207	4.7031	3.72999	3.92552	6.18965	0.792676	5.484	5.58106	4.01646	4.01259	4.82422	4.3847	4.71454	4.21054	4.15133	4.61675	4.66883	4.81102	-1.51801	-0.928075	-1.06999	-1.1485	-0.792607	2659; hypothetical protein
2660	-0.291352	35	315.998	364.716	351.088	268.413	234.671	281.865	271.733	298.26	308.235	310.609	346.596	324.605	340.357	309.751	258.268	284.997	309.422	335.6	0.533418	7.29778	7.31301	8.35009	7.9415	8.7238	7.93026	8.52127	8.54789	8.57726	8.30197	8.73461	8.2814	0.8404	1.02163	1.22918	1.13422	1.20261			2660; hypothetical protein	2660; hypothetical protein
2663	-0.126937	36	186.297	213.463	306.584	256.991	295.397	219.386	158.711	151.658	153.394	104.414	105.338	97.0084	199.88	281.788	257.391	155.185	128.904	101.173	1.3508e-08	6.80755	7.04578	6.23479	6.43837	5.98642	6.42799	6.40139	6.42089	6.51924	6.58545	6.14727	6.35672	-0.590082	-0.719457	-0.515525	-0.374316	-0.674666
2666	0.342688	9	287.699	239.078	312.765	363.867	330.392	276.185	293.376	236.333	286.528	245.241	244.656	284.309	263.389	338.316	303.288	264.855	265.885	264.483	0.343789	7.27505	7.34122	7.25923	7.24746	7.57276	7.50059	7.57933	7.28794	7.23217	6.99407	6.91484	6.96328	-0.0547895	0.228537	0.125503	-0.195011	-0.369072
2669	0.8557	21	1062.37	969.73	1476.05	1509.31	1421.4	1417.84	1363.48	1362.39	1222.81	1126.18	1303.7	1333.49	1016.05	1492.68	1419.62	1362.93	1174.49	1318.6	3.9309e-12	6.94637	7.05013	8.94114	8.80153	8.98582	8.91719	8.87432	8.84818	8.67431	8.71102	8.59164	8.6449	1.87309	1.95326	1.863	1.69442	1.62002	2669;NAD binding domain of 6-phosphogluconate dehydrogenase;Putative oxidoreductase GLYR1 OS=Danio rerio GN=glyr1 PE=2 SV=1; hypothetical protein	2669;NAD binding domain of 6-phosphogluconate dehydrogenase;Putative oxidoreductase GLYR1 OS=Danio rerio GN=glyr1 PE=2 SV=1; hypothetical protein	2669;NAD binding domain of 6-phosphogluconate dehydrogenase;Putative oxidoreductase GLYR1 OS=Danio rerio GN=glyr1 PE=2 SV=1; hypothetical protein	2669;NAD binding domain of 6-phosphogluconate dehydrogenase;Putative oxidoreductase GLYR1 OS=Danio rerio GN=glyr1 PE=2 SV=1; hypothetical protein	2669;NAD binding domain of 6-phosphogluconate dehydrogenase;Putative oxidoreductase GLYR1 OS=Danio rerio GN=glyr1 PE=2 SV=1; hypothetical protein
2671	-0.267281	13	16.5073	15.8572	30.9057	20.3961	23.6729	29.8194	34.8684	35.3868	24.6009	22.3744	30.582	44.7731	16.1823	25.6509	26.7462	35.1276	23.4876	37.6775	0.190017	5.58816	6.40151	5.04711	4.54053	4.87537	4.82478	5.47822	5.12098	5.64916	5.08161	5.30812	5.52295	-1.20102	-1.14476	-0.695238	-0.629451	-0.579303
2673	-0.113258	12	240.536	437.903	771.405	418.529	275.841	187.436	197.187	174.407	235.879	193.473	249.186	199.987	339.219	594.967	231.639	185.797	214.676	224.587	0.000370276	2.88012	2.88446	2.97562	2.90859	3.30527	3.44108	3.03337	2.88244	2.68567	2.61796	3.24387	3.08478	0.059814	0.490883	0.0756155	-0.230472	0.282036
2674	0.798728	40	1385.44	1184.41	547.648	757.921	627.847	680.877	385.957	390.519	412.427	351.41	363.586	381.318	1284.93	652.785	654.362	388.238	381.918	372.452	4.9814e-15	7.48201	7.50867	7.13687	6.9589	6.90705	6.6674	6.83172	7.15725	6.93083	6.87216	6.80412	6.87536	-0.447457	-0.708116	-0.500858	-0.593844	-0.6556
2678	0.409705	3	135.596	139.056	196.56	102.797	128.657	71.7086	68.5345	94.7861	59.3316	53.0844	61.164	53.7277	137.326	149.678	100.183	81.6603	56.208	57.4458	0.00289756	5.12873	5.07875	7.4173	6.95788	6.82078	6.48528	6.54552	6.34664	6.09119	5.85873	6.36653	6.14952	2.08385	1.54929	1.34234	0.871221	1.15429	2678;PPIC-type PPIASE domain;Foldase protein prsA OS=Geobacillus kaustophilus GN=prsA PE=3 SV=1; hypothetical protein	2678;PPIC-type PPIASE domain;Foldase protein prsA OS=Geobacillus kaustophilus GN=prsA PE=3 SV=1; hypothetical protein	2678;PPIC-type PPIASE domain;Foldase protein prsA OS=Geobacillus kaustophilus GN=prsA PE=3 SV=1; hypothetical protein		2678;PPIC-type PPIASE domain;Foldase protein prsA OS=Geobacillus kaustophilus GN=prsA PE=3 SV=1; hypothetical protein
2679	0.434058	19	81.3576	135.396	185.434	178.67	195.559	176.787	198.389	197.155	156.288	157.06	126.859	144.02	108.377	182.052	186.173	197.772	156.674	135.439	7.29274e-06	6.15799	6.18756	7.33922	7.35113	7.11098	7.23674	6.99249	6.85525	6.81084	7.0427	7.38045	7.39339	1.1724	1.00109	0.751093	0.753994	1.21415	2679;Major Facilitator Superfamily; hypothetical protein	2679;Major Facilitator Superfamily; hypothetical protein			2679;Major Facilitator Superfamily; hypothetical protein
2684	-0.194138	33	38.9102	35.3738	9.88981	14.6852	13.3803	14.1997	15.6307	12.6382	14.4711	11.4066	3.398	8.95462	37.142	12.2875	13.79	14.1344	12.9388	6.17631	0.00158928	4.77386	4.88316	5.35062	5.2434	5.13176	4.68509	5.04872	4.88456	4.60684	4.33778	4.99081	4.95687	0.468502	0.0799165	0.138136	-0.356194	0.145332
2690	0.813664	21	346.654	400.09	548.884	479.717	546.536	558.049	550.681	509.318	477.547	493.992	505.169	607.422	373.372	514.301	552.292	529.999	485.769	556.295	0.000270684	6.2352	6.37375	7.63095	7.81923	7.75673	7.98725	7.50092	7.59863	7.32384	7.50348	7.44147	7.59017	1.42062	1.56752	1.2453	1.10919	1.21135	2690;WD domain, G-beta repeat;WD repeat-containing protein 5 homolog OS=Dictyostelium discoideum GN=wdr5 PE=3 SV=1; hypothetical protein	2690;WD domain, G-beta repeat;WD repeat-containing protein 5 homolog OS=Dictyostelium discoideum GN=wdr5 PE=3 SV=1; hypothetical protein	2690;WD domain, G-beta repeat;WD repeat-containing protein 5 homolog OS=Dictyostelium discoideum GN=wdr5 PE=3 SV=1; hypothetical protein	2690;WD domain, G-beta repeat;WD repeat-containing protein 5 homolog OS=Dictyostelium discoideum GN=wdr5 PE=3 SV=1; hypothetical protein	2690;WD domain, G-beta repeat;WD repeat-containing protein 5 homolog OS=Dictyostelium discoideum GN=wdr5 PE=3 SV=1; hypothetical protein
2693	0.516035	33	891.396	894.104	505.616	436.478	437.434	364.223	482.146	404.421	454.393	448.365	432.678	343.26	892.75	471.047	400.829	443.284	451.379	387.969	5.35583e-09	7.8911	7.77972	7.74737	7.93499	7.84511	7.64994	7.6053	7.5402	7.43078	7.48548	7.52441	7.32338	0.005767	-0.0878845	-0.262662	-0.377282	-0.411516
2698	0.842169	1	241.715	280.551	699.704	717.129	640.198	594.968	684.143	658.448	503.595	398.352	634.293	555.933	261.133	708.416	617.583	671.295	450.973	595.113	2.7466e-11	5.60255	5.90815	7.91095	7.70032	8.12172	8.09352	7.8493	7.89886	7.74266	7.67866	7.79272	7.88698	2.05028	2.35227	2.11872	1.95531	2.0845	2698; hypothetical protein	2698; hypothetical protein	2698; hypothetical protein	2698; hypothetical protein	2698; hypothetical protein
2702	0.405373	27	202.804	220.781	292.986	224.358	227.466	176.787	206.806	189.572	180.889	174.608	201.615	221.627	211.793	258.672	202.126	198.189	177.749	211.621	0.12157	4.62661	4.91914	7.4663	7.26104	6.71636	6.94229	6.44158	6.9209	6.50344	6.66494	6.61869	6.77799	2.59079	2.05645	1.90837	1.81132	1.92547	2702;Cyclophilin type peptidyl-prolyl cis-trans isomerase/CLD;Peptidyl-prolyl cis-trans isomerase ppi1 OS=Schizosaccharomyces pombe GN=ppi1 PE=1 SV=1; hypothetical protein	2702;Cyclophilin type peptidyl-prolyl cis-trans isomerase/CLD;Peptidyl-prolyl cis-trans isomerase ppi1 OS=Schizosaccharomyces pombe GN=ppi1 PE=1 SV=1; hypothetical protein	2702;Cyclophilin type peptidyl-prolyl cis-trans isomerase/CLD;Peptidyl-prolyl cis-trans isomerase ppi1 OS=Schizosaccharomyces pombe GN=ppi1 PE=1 SV=1; hypothetical protein	2702;Cyclophilin type peptidyl-prolyl cis-trans isomerase/CLD;Peptidyl-prolyl cis-trans isomerase ppi1 OS=Schizosaccharomyces pombe GN=ppi1 PE=1 SV=1; hypothetical protein	2702;Cyclophilin type peptidyl-prolyl cis-trans isomerase/CLD;Peptidyl-prolyl cis-trans isomerase ppi1 OS=Schizosaccharomyces pombe GN=ppi1 PE=1 SV=1; hypothetical protein
2703	0.299893	12	927.948	1008.76	786.24	1030.41	806.938	867.603	823.616	810.106	950.752	872.163	907.265	995.455	968.356	908.327	837.27	816.861	911.458	951.36	0.813343	8.44928	8.30441	8.44179	8.9205	8.37515	8.70293	8.25248	8.16078	8.29799	8.32284	8.22617	8.20305	0.304304	0.162196	-0.170212	-0.0664275	-0.162231
2705	0.85986	19	580.115	497.673	892.555	854.191	831.64	790.925	929.424	952.917	777.099	705.452	726.039	729.802	538.894	873.373	811.282	941.17	741.275	727.92	7.72178e-08	5.77696	5.82919	7.02197	6.95146	6.85988	6.67651	6.67837	6.72344	6.53045	6.47846	6.50104	6.65171	1.18364	0.96512	0.897828	0.701378	0.7733	2705;Protein of unknown function (DUF423); hypothetical protein
2711	0.302001	28	146.208	82.9455	49.449	67.7152	59.6969	54.6689	76.951	228.751	102.745	304.029	137.053	203.718	114.577	58.5821	57.1829	152.851	203.387	170.385	8.16875e-06	5.29802	5.04769	4.75993	4.77943	5.58561	5.36688	6.21135	5.88386	5.4181	5.47113	5.63829	5.77649	-0.403173	0.303395	0.874749	0.271763	0.534535
2714	0.17676	32	379.669	396.431	267.025	190.908	265.548	279.735	262.114	293.205	218.514	264.544	250.319	263.415	388.05	228.966	272.641	277.66	241.529	256.867	0.00185232	5.68412	5.71204	5.845	5.70817	5.3937	5.29769	5.47688	5.19571	5.53387	5.57542	5.38376	5.27901	0.07851	-0.352386	-0.361785	-0.143434	-0.366692
2717	0.0767435	36	206.342	176.869	181.725	168.064	206.881	206.606	215.222	248.972	196.807	193.911	227.666	198.494	191.605	174.895	206.743	232.097	195.359	213.08	0.552832	8.61351	8.05897	7.99562	7.56242	8.094	7.28676	7.83563	7.92905	8.15705	7.89253	7.91301	7.73283	-0.55722	-0.645856	-0.453899	-0.311447	-0.513319
2720	0.315678	13	4.71638	4.87915	2.47245	4.89508	8.23406	5.67989	10.8212	3.79145	10.1298	11.4066	16.99	8.95462	4.79776	3.68376	6.95697	7.30634	10.7682	12.9723	0.333931	5.02564	4.53704	3.57609	3.43645	4.23647	3.82356	4.39549	3.93905	4.2063	4.09731	4.63971	4.38773	-1.27507	-0.751329	-0.61407	-0.629537	-0.267624
2725	0.290395	21	168.611	171.99	176.78	227.621	192.471	220.096	161.116	130.173	225.749	196.105	210.676	282.071	170.3	202.201	206.283	145.645	210.927	246.373	0.121888	4.33763	4.5196	6.36318	5.97689	6.43533	5.65076	6.06424	5.92264	6.22267	6.07194	6.3117	6.15827	1.74142	1.61443	1.56483	1.71869	1.80637	2725; hypothetical protein		2725; hypothetical protein	2725; hypothetical protein	2725; hypothetical protein
2728	0.629081	26	292.416	285.43	275.678	274.94	192.471	146.967	210.413	267.929	247.456	279.022	199.349	174.615	288.923	275.309	169.719	239.171	263.239	186.982	9.10062e-10	7.09527	7.23989	6.88713	7.02332	6.045	6.06205	6.32784	5.70029	6.24195	6.1714	6.04644	6.14805	-0.212351	-1.11405	-1.15351	-0.960904	-1.07033		2728;HMG (high mobility group) box; hypothetical protein			2728;HMG (high mobility group) box; hypothetical protein
2731	0.0614162	19	154.462	156.133	169.363	154.195	176.003	177.497	144.283	115.007	193.913	152.234	158.573	249.237	155.297	161.779	176.75	129.645	173.073	203.905	0.188826	7.05937	6.61344	7.43092	6.94623	7.94107	6.81815	7.79938	7.77482	8.36052	7.60911	8.29665	7.4806	0.35217	0.543203	0.950694	1.14841	1.05222
2732	0.468695	19	297.132	304.947	274.442	301.047	367.445	337.243	277.745	233.806	389.273	293.938	339.8	408.928	301.039	287.745	352.344	255.775	341.606	374.364	0.203656	7.72889	7.70755	8.2831	8.08047	8.47347	8.00137	8.4403	8.49114	8.74004	8.61516	9.02111	8.93961	0.463567	0.519196	0.747498	0.95938	1.26214					2732;Cyclophilin type peptidyl-prolyl cis-trans isomerase/CLD;Peptidyl-prolyl cis-trans isomerase-like 3 OS=Homo sapiens GN=PPIL3 PE=1 SV=1; hypothetical protein; K12734 peptidyl-prolyl cis-trans isomerase-like 3 [EC:5.2.1.8]
2733	-0.339909	35	159.178	182.968	157.001	101.981	162.623	165.427	134.664	133.964	128.793	132.053	138.185	129.842	171.073	129.491	164.025	134.314	130.423	134.014	0.530766	4.4964	4.92365	6.31306	6.04471	6.60803	5.9134	6.17446	5.76658	6.57578	6.19669	6.10474	5.92675	1.46886	1.5507	1.2605	1.67621	1.30573
2734	0.617206	23	163.894	229.32	362.214	302.679	338.626	340.793	366.72	226.223	312.576	276.39	306.952	298.487	196.607	332.447	339.709	296.471	294.483	302.72	0.0979967	6.23944	6.26085	7.04335	7.14828	6.93012	7.22561	6.78683	6.70922	6.61218	6.76204	6.40369	6.3193	0.845678	0.827723	0.497885	0.43697	0.111354
2735	0.534683	29	36.552	42.6925	110.024	109.323	131.745	133.477	129.855	150.394	138.923	107.046	131.389	116.41	39.6223	109.674	132.611	140.124	122.984	123.9	6.27684e-08	4.80693	4.94388	4.75392	4.98524	4.98316	5.3384	5.54528	5.09466	5.45041	4.89324	5.10061	5.08136	-0.005824	0.285374	0.44456	0.296418	0.215574
2737	-0.0403899	44	200.446	213.463	202.741	157.458	250.109	261.985	203.199	241.389	183.783	232.08	198.217	211.18	206.954	180.1	256.047	222.294	207.931	204.698	0.415591	7.84036	7.73445	6.11092	6.02639	6.63475	6.50837	6.79881	6.65705	7.00026	6.80977	6.81268	6.80742	-1.71875	-1.21584	-1.05947	-0.88239	-0.977356	2737;FAD dependent oxidoreductase; hypothetical protein	2737;FAD dependent oxidoreductase; hypothetical protein	2737;FAD dependent oxidoreductase; hypothetical protein
2742	0.625504	8	215.775	230.54	232.411	217.015	276.87	247.785	247.686	238.861	222.855	223.744	198.217	208.195	223.157	224.713	262.328	243.274	223.3	203.206	0.584849	5.41395	5.71521	6.01624	6.24108	6.4684	6.46726	6.34942	6.30982	6.17207	6.07934	6.10615	5.94371	0.564084	0.903252	0.765039	0.561128	0.46035
2755	-0.647793	13	0	0	0	0.815846	2.05851	1.41997	1.20236	2.52763	2.89422	1.75485	0	0.746218	0	0.407923	1.73924	1.865	2.32454	0.373109	0.571424	3.95411	4.19035	3.06045	3.43913	3.2437	3.54656	2.90384	3.04899	3.07783	2.53317	3.78815	3.50493	-0.822441	-0.677095	-1.09582	-1.26673	-0.425686			2755; hypothetical protein
2759	0.164931	29	324.251	368.376	649.019	1611.3	1075.57	891.743	428.04	357.66	976.8	707.206	1228.94	2399.09	346.313	1130.16	983.658	392.85	842.003	1814.02	1.04885e-07	7.63425	7.42904	6.38573	6.54063	8.07075	7.99256	8.79106	8.83488	8.59497	8.51907	8.7257	8.85957	-1.06847	0.500006	1.28133	1.02537	1.26099	2759; hypothetical protein		2759; hypothetical protein	2759; hypothetical protein	2759; hypothetical protein
2767	-0.567118	2	411.504	441.563	353.561	341.024	173.944	113.598	192.378	227.487	128.793	121.085	180.094	164.168	426.534	347.292	143.771	209.932	124.939	172.131	7.91627e-12	3.65604	3.81081	6.4018	6.68542	6.38766	6.64992	6.66823	6.59768	6.00568	6.15954	6.21444	6.18	2.81019	2.78536	2.89953	2.34918	2.46379	2767;ABC1 family;Uncharacterized protein sll0005 OS=Synechocystis sp. (strain PCC 6803) GN=sll0005 PE=3 SV=1; hypothetical protein	2767;ABC1 family;Uncharacterized protein sll0005 OS=Synechocystis sp. (strain PCC 6803) GN=sll0005 PE=3 SV=1; hypothetical protein	2767;ABC1 family;Uncharacterized protein sll0005 OS=Synechocystis sp. (strain PCC 6803) GN=sll0005 PE=3 SV=1; hypothetical protein	2767;ABC1 family;Uncharacterized protein sll0005 OS=Synechocystis sp. (strain PCC 6803) GN=sll0005 PE=3 SV=1; hypothetical protein	2767;ABC1 family;Uncharacterized protein sll0005 OS=Synechocystis sp. (strain PCC 6803) GN=sll0005 PE=3 SV=1; hypothetical protein
2769	0.607022	6	68.3876	75.6268	166.891	105.244	89.5454	57.5089	125.045	106.16	85.3796	58.7876	66.8273	29.1025	72.0072	136.067	73.5271	115.603	72.0836	47.9649	1.03182e-05	3.4201	3.16982	7.06502	6.7591	6.26082	6.00878	5.70853	5.26465	5.44554	5.1025	5.83433	5.67138	3.6171	2.83984	2.19163	1.97906	2.4579	2769;Mitochondrial carrier protein;Carrier protein YMC1, mitochondrial OS=Saccharomyces cerevisiae GN=YMC1 PE=1 SV=2; hypothetical protein	2769;Mitochondrial carrier protein;Carrier protein YMC1, mitochondrial OS=Saccharomyces cerevisiae GN=YMC1 PE=1 SV=2; hypothetical protein	2769;Mitochondrial carrier protein;Carrier protein YMC1, mitochondrial OS=Saccharomyces cerevisiae GN=YMC1 PE=1 SV=2; hypothetical protein	2769;Mitochondrial carrier protein;Carrier protein YMC1, mitochondrial OS=Saccharomyces cerevisiae GN=YMC1 PE=1 SV=2; hypothetical protein	2769;Mitochondrial carrier protein;Carrier protein YMC1, mitochondrial OS=Saccharomyces cerevisiae GN=YMC1 PE=1 SV=2; hypothetical protein
2770	0.780576	27	470.459	457.42	810.964	672.257	519.775	474.981	591.561	626.852	538.326	517.682	472.322	462.655	463.94	741.611	497.378	609.207	528.004	467.489	0.00144612	5.1277	5.30303	8.06853	7.89382	7.3351	7.19474	6.72187	6.78365	6.76513	6.84948	6.9343	6.88101	2.76581	2.04956	1.5374	1.59194	1.69229	2770; hypothetical protein	2770; hypothetical protein	2770; hypothetical protein	2770; hypothetical protein	2770; hypothetical protein
2771	-0.237702	8	132.059	137.836	128.568	105.244	131.745	124.248	131.057	113.743	114.322	109.24	92.8786	105.217	134.947	116.906	127.996	122.4	111.781	99.0477	0.680421	6.16017	5.46165	7.08258	6.63689	6.80313	6.24956	6.3465	6.19429	6.70478	6.46058	6.62444	6.44397	1.04883	0.715441	0.459489	0.771773	0.723295
2772	0.629873	47	1837.03	1949.22	802.311	1049.99	995.292	1471.09	1242.04	1383.88	1743.77	1990.01	2095.43	1541.69	1893.13	926.152	1233.19	1312.96	1866.89	1818.56	1.90914e-14	9.95608	9.74376	7.59945	7.46924	8.06851	7.62965	8.5889	8.66591	8.92549	8.55831	8.77127	8.46344	-2.31558	-2.00084	-1.22251	-1.10802	-1.23256	2772;Utp14 protein;U3 small nucleolar RNA-associated protein 14 OS=Saccharomyces cerevisiae GN=UTP14 PE=1 SV=1; hypothetical protein	2772;Utp14 protein;U3 small nucleolar RNA-associated protein 14 OS=Saccharomyces cerevisiae GN=UTP14 PE=1 SV=1; hypothetical protein	2772;Utp14 protein;U3 small nucleolar RNA-associated protein 14 OS=Saccharomyces cerevisiae GN=UTP14 PE=1 SV=1; hypothetical protein
2773	0.61105	29	124.984	157.352	238.592	310.021	339.655	358.543	336.661	358.924	345.86	385.629	395.3	458.924	141.168	274.307	349.099	347.792	365.745	427.112	4.88519e-13	6.78326	6.74331	6.53538	6.02324	7.42519	6.76089	7.66788	7.59277	7.60897	7.31321	7.74939	7.54289	-0.483979	0.329754	0.867036	0.697802	0.882851
2774	0.812095	17	27.1192	34.154	119.914	123.193	71.0187	66.7387	67.3321	70.7737	39.072	60.9812	46.4393	51.4891	30.6366	121.553	68.8787	69.0529	50.0266	48.9642	2.81922e-06	4.14419	4.06229	5.67393	5.43136	5.45244	4.57969	4.51329	4.74539	4.80717	4.41333	4.90552	4.77635	1.44941	0.912826	0.526101	0.507008	0.737696	2774; hypothetical protein
2775	0.814324	21	221.67	265.914	284.332	346.735	273.782	329.434	311.411	286.886	286.528	304.029	314.881	323.859	243.792	315.533	301.608	299.149	295.278	319.37	0.167677	6.42071	6.15825	7.43543	7.58621	7.2621	7.56971	7.78433	7.48818	7.41993	7.5765	7.63309	7.77618	1.22134	1.12642	1.34678	1.20874	1.41515	2775;Aminotransferase class-III;Alanine--glyoxylate aminotransferase 2-like 1 OS=Xenopus laevis GN=agxt2l1 PE=2 SV=1; alanine:glyoxylate aminotransferase		2775;Aminotransferase class-III;Alanine--glyoxylate aminotransferase 2-like 1 OS=Xenopus laevis GN=agxt2l1 PE=2 SV=1; alanine:glyoxylate aminotransferase	2775;Aminotransferase class-III;Alanine--glyoxylate aminotransferase 2-like 1 OS=Xenopus laevis GN=agxt2l1 PE=2 SV=1; alanine:glyoxylate aminotransferase	2775;Aminotransferase class-III;Alanine--glyoxylate aminotransferase 2-like 1 OS=Xenopus laevis GN=agxt2l1 PE=2 SV=1; alanine:glyoxylate aminotransferase
2777	0.277903	9	338.4	298.848	347.38	363.051	325.245	280.445	323.435	266.665	303.893	272.441	318.279	298.487	318.624	355.215	302.845	295.05	288.167	308.383	0.0944158	7.02013	6.97993	6.85199	6.67543	7.13548	6.76221	7.0843	6.61096	7.15539	6.70288	6.75891	6.74244	-0.23632	-0.0511885	-0.152405	-0.070896	-0.249356
2779	0.0488145	9	863.098	540.366	661.381	945.565	794.587	979.071	1126.61	920.058	885.632	827.853	898.204	782.783	701.732	803.473	886.829	1023.33	856.743	840.494	0.0145046	7.77379	8.00232	8.00409	8.10836	8.19689	8.35942	7.97738	7.68279	7.66767	7.61463	7.3207	7.51651	0.168171	0.390099	-0.0579735	-0.246903	-0.469449
2782	-0.550146	13	325.43	297.628	441.333	539.274	441.551	452.971	333.054	321.009	415.321	411.075	476.852	638.017	311.529	490.303	447.261	327.031	413.198	557.435	0.00677632	9.15822	9.13557	8.37929	8.16576	8.41516	7.94342	8.32627	8.44601	8.75847	8.58531	8.50908	8.3984	-0.874366	-0.967607	-0.760749	-0.475003	-0.693155
2790	-0.0710929	9	1344.17	1206.37	1434.02	1350.22	1488.31	1593.21	1549.84	1946.28	1364.63	1377.12	1194.96	1126.79	1275.27	1392.12	1540.76	1748.06	1370.87	1160.88	0.0195785	9.06501	9.03048	9.0222	9.08894	8.77404	8.80012	8.65448	8.69333	8.43799	8.58174	8.63124	8.5479	0.0078295	-0.260661	-0.373837	-0.537876	-0.458176
2791	0.572433	32	110.835	117.1	97.6619	83.2163	109.101	94.4282	125.045	90.9947	56.4374	72.8265	56.6333	50.7428	113.967	90.4391	101.765	108.02	64.6319	53.6881	0.00149325	5.97336	6.13605	6.18459	6.06729	6.35491	5.93999	6.19404	6.25922	6.03757	6.17092	5.88525	5.80883	0.0712345	0.0927395	0.171926	0.04954	-0.207663
2792	0.434006	8	294.774	318.364	492.018	420.976	335.538	310.264	347.482	323.537	273.504	299.203	320.544	285.055	306.569	456.497	322.901	335.509	286.353	302.8	0.00397485	5.37823	5.12672	6.16927	5.87831	6.35459	5.71753	6.05951	6.08762	5.73515	5.62769	6.04568	5.85604	0.77132	0.783589	0.821091	0.428945	0.69839
2797	0.365688	26	5.89548	4.87915	1.23623	4.07923	2.05851	3.54993	6.0118	8.84671	2.89422	4.38714	4.53066	7.46218	5.38731	2.65773	2.80422	7.42925	3.64068	5.99642	0.703762	2.72854	3.28297	2.22276	1.98573	1.8326	2.60637	2.63342	2.29836	2.00981	2.50455	2.2175	2.72566	-0.901511	-0.78627	-0.539868	-0.748575	-0.53418
2799	0.597591	50	606.055	600.135	792.421	588.225	715.334	725.606	709.392	733.013	635.282	729.142	705.651	705.923	603.095	690.323	720.47	721.202	682.212	705.787	0.709514	7.82579	7.551	8.37498	8.33522	8.2116	8.17245	8.3938	8.39848	8.13442	8.13195	8.2776	8.17758	0.666706	0.503626	0.707745	0.444786	0.539191
2804	-0.0962097	12	655.577	731.872	500.672	527.852	579.472	585.029	550.681	490.36	516.619	484.34	576.527	500.712	693.725	514.262	582.25	520.52	500.479	538.62	0.24482	7.57992	7.66061	7.6672	7.84374	8.12636	8.27257	8.05186	8.16787	7.58772	7.75516	7.29552	7.47952	0.135208	0.5792	0.489603	0.051173	-0.232743
2808	0.788943	1	337.221	326.903	433.915	445.452	450.815	496.28	471.325	425.906	418.215	439.591	475.72	432.807	332.062	439.684	473.548	448.615	428.903	454.263	6.2432e-09	5.75586	4.98366	7.07899	6.91095	7.77489	7.45079	7.52853	7.40177	7.84414	7.39968	7.69586	7.34546	1.62521	2.24308	2.09539	2.25215	2.1509
2812	0.721552	23	215.775	246.397	310.293	359.788	391.118	460.071	376.339	312.162	319.812	348.777	347.728	317.143	231.086	335.04	425.594	344.25	334.295	332.436	0.00105275	6.39061	6.34423	7.2126	7.09083	7.45955	7.34988	7.29641	7.52296	7.20534	7.40084	7.30433	7.27576	0.784295	1.0373	1.04226	0.93567	0.92263		2812; hypothetical protein	2812; hypothetical protein
2814	-0.131049	12	334.863	336.661	322.655	465.032	363.328	374.873	327.042	255.291	360.331	319.822	316.014	372.363	335.762	393.844	369.1	291.166	340.077	344.188	0.733947	7.10493	7.32401	7.24668	7.40183	7.17209	7.46402	7.48739	7.54121	7.36972	7.35405	7.3574	7.37013	0.109787	0.103587	0.299833	0.147416	0.149299
2816	0.721833	23	95.5068	114.66	201.505	140.325	179.091	170.397	183.961	144.075	138.923	131.614	109.869	118.649	105.083	170.915	174.744	164.018	135.268	114.259	0.0390457	4.87111	5.22727	6.10859	5.94108	6.10404	5.72066	5.48561	5.53953	5.4609	5.21507	5.64071	5.51455	0.975644	0.863156	0.463378	0.288791	0.528434
2818	0.738479	21	152.103	146.374	152.056	188.46	207.91	238.555	242.877	208.53	266.269	228.57	222.003	244.013	149.239	170.258	223.233	225.703	247.419	233.008	1.4835e-06	6.51371	6.34795	7.73394	7.451	7.9637	7.92087	7.84912	7.80044	7.8339	7.71371	7.68662	7.76665	1.16164	1.51146	1.39395	1.34298	1.2958	2818; hypothetical protein	2818; hypothetical protein	2818; hypothetical protein	2818; hypothetical protein	2818; hypothetical protein
2824	0.732026	18	285.341	278.111	289.277	301.047	399.352	514.74	443.671	404.421	452.946	420.288	528.955	502.951	281.726	295.162	457.046	424.046	436.617	515.953	2.53484e-06	8.01375	7.99469	7.54939	7.50129	8.2526	8.20164	8.21942	8.28775	8.28522	8.26026	8.27656	8.17038	-0.478876	0.222903	0.249365	0.268518	0.219248
2826	-0.212596	9	373.773	309.826	469.766	326.338	434.347	464.331	517.015	619.27	425.451	472.495	481.383	505.936	341.8	398.052	449.339	568.142	448.973	493.66	0.0400666	7.02431	7.09171	7.64802	7.528	6.46939	6.12837	6.90152	7.00732	7.0631	7.24846	6.96011	7.04269	0.529995	-0.759135	-0.103595	0.0977645	-0.0566125
2831	0.248134	8	498.757	474.497	532.813	496.034	607.262	555.209	459.301	265.401	648.306	430.378	530.088	586.528	486.627	514.424	581.235	362.351	539.342	558.308	0.138397	6.84612	7.01103	8.19454	8.2544	7.77081	7.56663	7.31785	7.32833	7.50681	7.47542	7.67852	7.57014	1.29589	0.740149	0.394514	0.562542	0.695753	2831;Phosducin-like protein 3 OS=Rattus norvegicus GN=Pdcl3 PE=2 SV=1; hypothetical protein
2832	-0.408769	36	360.803	330.562	352.324	257.807	352.006	391.912	353.494	269.193	457.287	333.861	387.372	408.928	345.683	305.066	371.959	311.343	395.574	398.15	0.416957	7.61871	7.9146	7.51264	7.68457	6.72553	7.22376	7.20466	7.11504	6.7709	7.27614	6.58409	7.4658	-0.168051	-0.792008	-0.606804	-0.743131	-0.741704
2837	-0.459963	35	784.099	734.312	624.294	768.527	429.2	467.171	519.419	457.501	551.35	560.237	523.292	530.561	759.205	696.411	448.186	488.46	555.793	526.926	2.46661e-05	6.1023	6.09141	7.25811	7.53918	7.38375	7.84844	7.27758	7.05241	6.8851	6.98107	6.98126	6.93037	1.30179	1.51924	1.06814	0.836229	0.858965	2837; hypothetical protein		2837; hypothetical protein
2838	-0.171355	18	167.432	147.594	206.45	192.54	223.349	146.967	246.484	265.401	256.139	244.364	223.135	218.642	157.513	199.495	185.158	255.942	250.251	220.889	0.0171151	5.87472	5.8937	5.9356	5.90373	6.26744	6.54921	6.16742	5.9269	6.18355	5.89541	6.04802	5.84392	0.035454	0.524115	0.162952	0.155269	0.0617585
2844	-0.0191122	8	175.685	184.188	187.906	154.195	172.915	178.917	236.865	242.653	169.312	292.183	158.573	125.365	179.937	171.051	175.916	239.759	230.748	141.969	0.105128	5.67923	5.5774	6.13068	6.28388	6.24931	6.08098	6.20098	6.2587	6.48909	5.97917	6.23091	5.91836	0.578962	0.536827	0.601526	0.605819	0.446319
2845	0.539085	30	1855.9	1911.41	3662.94	3064.32	1713.71	1231.83	1589.52	1572.19	1555.64	1422.31	1595.93	1155.15	1883.65	3363.63	1472.77	1580.85	1488.98	1375.54	2.87286e-09	6.68317	6.74451	10.7803	10.781	10.5015	10.3772	10.0502	10.1386	8.80526	9.09259	9.30131	9.4858	4.06677	3.72551	3.38055	2.23508	2.67971	2845;Chlorophyll A-B binding protein;Fucoxanthin-chlorophyll a-c binding protein B, chloroplastic OS=Phaeodactylum tricornutum GN=FCPB PE=3 SV=1; Lhcf11; fucoxanthin-chlorophyll a-c binding protein, plastid precursor	2845;Chlorophyll A-B binding protein;Fucoxanthin-chlorophyll a-c binding protein B, chloroplastic OS=Phaeodactylum tricornutum GN=FCPB PE=3 SV=1; Lhcf11; fucoxanthin-chlorophyll a-c binding protein, plastid precursor	2845;Chlorophyll A-B binding protein;Fucoxanthin-chlorophyll a-c binding protein B, chloroplastic OS=Phaeodactylum tricornutum GN=FCPB PE=3 SV=1; Lhcf11; fucoxanthin-chlorophyll a-c binding protein, plastid precursor	2845;Chlorophyll A-B binding protein;Fucoxanthin-chlorophyll a-c binding protein B, chloroplastic OS=Phaeodactylum tricornutum GN=FCPB PE=3 SV=1; Lhcf11; fucoxanthin-chlorophyll a-c binding protein, plastid precursor	2845;Chlorophyll A-B binding protein;Fucoxanthin-chlorophyll a-c binding protein B, chloroplastic OS=Phaeodactylum tricornutum GN=FCPB PE=3 SV=1; Lhcf11; fucoxanthin-chlorophyll a-c binding protein, plastid precursor
2846	-0.136661	2	354.908	436.684	332.545	253.728	135.862	98.6881	195.985	164.296	157.735	135.124	183.492	152.229	395.796	293.136	117.275	180.14	146.429	167.86	2.43254e-11	3.9729	3.20317	8.40123	7.79492	7.7244	7.25552	6.95615	6.8607	6.22184	6.25227	6.91862	6.87281	4.51004	3.90193	3.3204	2.64902	3.30769	2846;D-isomer specific 2-hydroxyacid dehydrogenase, NAD binding domain;Glycerate dehydrogenase OS=Methylobacterium extorquens (strain ATCC 14718 / DSM 1338 / AM1) GN=hprA PE=1 SV=3; glycerate dehydrogenase and hydroxypyruvate reductase-like protein (EC:1.1.1.29)	2846;D-isomer specific 2-hydroxyacid dehydrogenase, NAD binding domain;Glycerate dehydrogenase OS=Methylobacterium extorquens (strain ATCC 14718 / DSM 1338 / AM1) GN=hprA PE=1 SV=3; glycerate dehydrogenase and hydroxypyruvate reductase-like protein (EC:1.1.1.29)	2846;D-isomer specific 2-hydroxyacid dehydrogenase, NAD binding domain;Glycerate dehydrogenase OS=Methylobacterium extorquens (strain ATCC 14718 / DSM 1338 / AM1) GN=hprA PE=1 SV=3; glycerate dehydrogenase and hydroxypyruvate reductase-like protein (EC:1.1.1.29)		2846;D-isomer specific 2-hydroxyacid dehydrogenase, NAD binding domain;Glycerate dehydrogenase OS=Methylobacterium extorquens (strain ATCC 14718 / DSM 1338 / AM1) GN=hprA PE=1 SV=3; glycerate dehydrogenase and hydroxypyruvate reductase-like protein (EC:1.1.1.29)
2848	0.620075	30	2053.98	1998.01	4089.44	2892.99	2377.58	1653.56	2154.63	2044.85	2157.64	1755.29	1881.36	1368.56	2026	3491.21	2015.57	2099.74	1956.47	1624.96	6.55274e-07	6.8961	6.69736	11.209	10.9476	11.0335	10.5218	10.5165	10.5518	9.83244	9.58409	10.1824	9.98571	4.28156	3.98095	3.7374	2.91154	3.28732	2848;Photosystem II 12 kDa extrinsic protein (PsbU);Photosystem II 12 kDa extrinsic protein, chloroplastic OS=Phaeodactylum tricornutum GN=psbU PE=3 SV=1; hypothetical protein	2848;Photosystem II 12 kDa extrinsic protein (PsbU);Photosystem II 12 kDa extrinsic protein, chloroplastic OS=Phaeodactylum tricornutum GN=psbU PE=3 SV=1; hypothetical protein	2848;Photosystem II 12 kDa extrinsic protein (PsbU);Photosystem II 12 kDa extrinsic protein, chloroplastic OS=Phaeodactylum tricornutum GN=psbU PE=3 SV=1; hypothetical protein	2848;Photosystem II 12 kDa extrinsic protein (PsbU);Photosystem II 12 kDa extrinsic protein, chloroplastic OS=Phaeodactylum tricornutum GN=psbU PE=3 SV=1; hypothetical protein	2848;Photosystem II 12 kDa extrinsic protein (PsbU);Photosystem II 12 kDa extrinsic protein, chloroplastic OS=Phaeodactylum tricornutum GN=psbU PE=3 SV=1; hypothetical protein
2852	-0.284537	9	11.791	7.31872	9.88981	26.1071	12.3511	14.9097	6.0118	10.1105	8.68267	8.77427	6.796	8.2084	9.55484	17.9984	13.6304	8.06116	8.72847	7.5022	0.485654	3.42502	4.37487	3.33661	3.48868	3.88943	3.52062	3.92349	3.61902	3.53015	2.54854	3.89246	3.91699	-0.487303	-0.194924	-0.128687	-0.860599	0.0047765
2855	0.407466	28	282.983	219.562	281.86	297.784	282.016	328.724	251.293	299.524	374.802	383.436	410.025	413.405	251.272	289.822	305.37	275.409	379.119	411.715	0.0013034	8.24505	8.01996	7.5159	7.27847	8.19187	7.78579	8.41693	8.28304	8.83519	8.41163	8.3295	8.30917	-0.735321	-0.143677	0.217479	0.490901	0.186827
2856	0.776456	36	169.79	217.122	175.544	174.591	149.242	154.067	159.914	168.087	156.288	156.182	146.114	121.634	193.456	175.068	151.655	164.001	156.235	133.874	0.284604	7.57739	7.75413	7.34529	7.48366	7.18881	7.27557	7.42487	7.30466	6.77427	7.18368	6.82481	7.0773	-0.251283	-0.433573	-0.300996	-0.686788	-0.714704
2862	-0.520185	39	93.1486	137.836	82.8271	75.0578	49.4043	63.8988	69.7368	65.7184	70.9085	75.4588	77.0213	74.6218	115.492	78.9425	56.6516	67.7276	73.1836	75.8216	0.0462027	4.73959	4.67919	5.56915	5.46324	5.17583	5.01948	5.28492	5.38083	5.2138	5.21597	5.07824	5.2535	0.806807	0.388265	0.623487	0.505494	0.45648
2865	0.00476061	32	228.745	195.166	178.017	116.666	100.867	96.5581	98.5935	149.13	91.168	128.982	90.6133	77.6067	211.955	147.341	98.7127	123.862	110.075	84.11	2.60371e-07	7.78066	7.76296	7.31856	7.33738	7.54745	7.69689	7.94086	7.82975	7.64229	7.69897	7.67246	7.73552	-0.443839	-0.14964	0.113494	-0.10118	-0.067824
2874	-0.219675	36	385.564	352.518	357.269	383.448	395.235	367.063	343.875	369.034	340.071	418.533	397.566	399.227	369.041	370.358	381.149	356.454	379.302	398.396	0.991727	7.54146	7.49043	7.21625	6.86118	7.18474	6.7084	7.03186	7.26033	7.17901	6.98697	7.06152	6.96367	-0.477233	-0.569379	-0.369853	-0.432958	-0.503355
2877	0.0624059	13	682.696	647.707	589.68	857.454	941.77	996.111	712.999	754.498	1095.46	1038.44	1245.93	1232.75	665.202	723.567	968.94	733.748	1066.95	1239.34	0.00059288	9.03554	8.94157	7.73984	7.83723	8.16011	8.15478	8.22317	8.47245	8.55313	8.83989	8.60264	8.55198	-1.20002	-0.831108	-0.640745	-0.292042	-0.41124	2877; hypothetical protein
2880	-0.101351	37	260.58	211.023	372.104	490.323	472.429	506.22	511.003	209.793	437.028	304.029	302.422	360.423	235.802	431.214	489.325	360.398	370.528	331.423	0.146565	8.45382	8.31795	7.96551	7.73169	8.3055	8.14716	7.78672	7.58998	7.49966	7.557	7.73164	7.5461	-0.537283	-0.159555	-0.697534	-0.857556	-0.747016
2885	0.176995	44	24.761	31.7145	14.8347	31.818	24.7022	21.2996	27.6543	46.7612	28.9422	28.9551	29.4493	25.3714	28.2377	23.3264	23.0009	37.2077	28.9487	27.4104	0.873944	4.93678	5.4182	3.18401	3.03955	4.17097	4.2597	4.44118	4.29343	4.31045	4.26084	3.87529	4.53817	-2.06571	-0.962159	-0.810186	-0.891849	-0.970761	2885;1-acyl-sn-glycerol-3-phosphate acyltransferase 1, chloroplastic OS=Arabidopsis thaliana GN=LPAT1 PE=1 SV=1; hypothetical protein
2886	0.0785937	36	2.35819	1.21979	3.70868	2.44754	2.05851	2.12996	0	1.26382	2.89422	1.31614	3.398	0.746218	1.78899	3.07811	2.09424	0.631908	2.10518	2.07211	0.936083	4.60693	3.95685	3.02315	3.49697	3.27694	3.40041	3.50424	3.93284	3.81414	3.39671	4.32769	3.91596	-1.02183	-0.943216	-0.563349	-0.676462	-0.160062
2890	0.414903	26	251.147	285.43	207.686	142.773	180.12	214.416	211.615	246.444	193.913	239.976	208.411	214.165	268.289	175.23	197.268	229.03	216.945	211.288	0.0120164	8.55422	8.29961	7.85342	7.59666	7.38824	6.94474	7.69109	7.6091	8.43152	7.99743	8.20401	7.77146	-0.701872	-1.26042	-0.776814	-0.212438	-0.439177
2892	0.578296	5	650.861	485.475	692.287	471.559	235.7	237.135	521.824	682.46	266.269	351.848	113.267	116.41	568.168	581.923	236.418	602.142	309.058	114.838	1.1667e-27	9.14794	9.32199	9.60912	9.42992	5.7768	6.46832	5.78891	5.41615	6.4031	6.48837	6.34268	6.368	0.284558	-3.1124	-3.63243	-2.78923	-2.87962		2892;Elongation factor TS;Elongation factor Ts OS=Francisella philomiragia subsp. philomiragia (strain ATCC 25017) GN=tsf PE=3 SV=1; hypothetical protein	2892;Elongation factor TS;Elongation factor Ts OS=Francisella philomiragia subsp. philomiragia (strain ATCC 25017) GN=tsf PE=3 SV=1; hypothetical protein	2892;Elongation factor TS;Elongation factor Ts OS=Francisella philomiragia subsp. philomiragia (strain ATCC 25017) GN=tsf PE=3 SV=1; hypothetical protein	2892;Elongation factor TS;Elongation factor Ts OS=Francisella philomiragia subsp. philomiragia (strain ATCC 25017) GN=tsf PE=3 SV=1; hypothetical protein
2893	-0.295993	18	10.6119	10.9781	13.5985	35.0814	12.3511	23.4295	18.0354	32.8592	21.7067	34.2197	15.8573	26.8639	10.795	24.3399	17.8903	25.4473	27.9632	21.3606	0.00612583	4.14637	4.12169	4.36333	4.04741	3.80022	3.62771	3.63514	3.76875	3.5118	3.93319	4.43447	4.14727	0.0713385	-0.42007	-0.432087	-0.411538	0.156837
2895	0.450704	19	109.656	150.034	178.017	134.615	135.862	124.958	163.521	159.241	140.37	198.737	192.553	161.183	129.845	156.316	130.41	161.381	169.554	176.868	0.236152	6.12319	6.11598	7.67469	7.44505	6.31769	6.12434	6.6136	6.7401	7.25804	7.00703	7.07869	6.95481	1.44028	0.101433	0.557267	1.01295	0.897167	2895; hypothetical protein			2895; hypothetical protein
2897	-0.385352	9	1183.81	1025.84	1133.62	1257.22	1182.62	1033.74	1294.94	1524.16	1549.86	1409.15	1448.68	1334.98	1104.83	1195.42	1108.18	1409.55	1479.5	1391.83	4.51799e-06	8.63003	8.69	8.10378	8.33537	8.42259	8.57411	8.36345	8.44375	8.37583	8.31285	8.40843	8.39229	-0.440444	-0.161668	-0.25642	-0.315679	-0.259659
2906	-0.0213875	13	82.5367	104.902	97.6619	97.9015	141.008	165.427	134.664	135.228	133.134	154.427	156.308	173.869	93.7192	97.7817	153.218	134.946	143.781	165.088	8.66239e-07	7.89408	8.04129	5.66868	5.81009	7.1207	7.08629	7.44308	7.27676	7.14567	7.02532	7.1875	7.52345	-2.2283	-0.864196	-0.607771	-0.882194	-0.612216	2906; hypothetical protein
2909	0.365155	32	272.371	351.299	222.521	205.593	230.554	259.145	251.293	275.512	201.149	248.751	215.207	181.331	311.835	214.057	244.849	263.402	224.95	198.269	0.07332	6.64998	6.94878	6.81403	6.74387	6.01387	6.53067	6.13324	6.55395	6.45499	6.5595	6.5989	6.52938	-0.020429	-0.527106	-0.455785	-0.292136	-0.23524
2910	0.800527	43	100.223	109.781	165.654	168.064	201.734	200.216	171.937	233.806	193.913	233.834	235.595	220.134	105.002	166.859	200.975	202.872	213.874	227.864	0.000121671	5.34551	5.26929	6.22283	6.28902	6.49489	6.25852	6.07198	6.08188	6.28536	6.18339	6.50377	6.53213	0.948525	1.0693	0.769524	0.926971	1.21055		2910;Kinesin motor domain;Putative leucine-rich repeat-containing protein DDB_G0290503 OS=Dictyostelium discoideum GN=DDB_G0290503 PE=4 SV=1; hypothetical protein			2910;Kinesin motor domain;Putative leucine-rich repeat-containing protein DDB_G0290503 OS=Dictyostelium discoideum GN=DDB_G0290503 PE=4 SV=1; hypothetical protein
2911	0.273949	13	382.027	380.573	506.853	355.709	470.371	592.128	589.156	514.373	612.128	567.257	641.089	832.78	381.3	431.281	531.25	551.764	589.693	736.934	0.000765312	9.24885	9.14743	7.8579	7.41133	8.60776	7.95078	8.84856	8.80456	9.13783	9.06021	9.29045	9.06924	-1.56353	-0.918872	-0.371577	-0.099119	-0.0182945
2912	0.42175	33	286.52	214.682	135.985	201.514	89.5454	65.3187	105.808	39.1783	128.793	56.5941	107.603	105.963	250.601	168.749	77.4321	72.493	92.6935	106.783	1.07853e-05	6.31142	6.47993	6.40848	6.60985	6.48582	6.47403	6.48892	5.94548	5.79907	5.46269	5.91572	6.0495	0.113489	0.084247	-0.178478	-0.764796	-0.413066
2916	0.587022	10	1255.74	1403.97	1390.75	1529.71	2276.72	2737	1761.46	1361.13	3021.57	2235.25	2449.96	3246.05	1329.86	1460.23	2506.86	1561.29	2628.41	2848	7.29264e-05	9.1114	8.91295	8.90086	8.59603	9.30175	8.92051	9.80143	9.86429	10.1616	10.2139	10.2459	10.1973	-0.263729	0.0989545	0.820689	1.17557	1.20941				2916;TENA/THI-4/PQQC family;Protein PET18 OS=Saccharomyces cerevisiae GN=PET18 PE=1 SV=1; hypothetical protein	2916;TENA/THI-4/PQQC family;Protein PET18 OS=Saccharomyces cerevisiae GN=PET18 PE=1 SV=1; hypothetical protein
2919	0.275014	19	622.563	561.102	686.105	589.857	741.065	717.086	786.343	807.578	777.099	798.459	778.141	684.282	591.832	637.981	729.076	796.961	787.779	731.212	0.011965	7.08795	7.12392	8.14546	8.24752	8.04943	8.07136	7.9104	7.96015	7.80339	7.83313	7.61072	7.6126	1.09056	0.954462	0.829343	0.712327	0.505726	2919; hypothetical protein
2920	0.709021	20	476.355	508.651	325.127	329.602	299.514	390.492	371.529	457.501	432.686	414.146	423.617	352.215	492.503	327.365	345.003	414.515	423.416	387.916	0.00317492	9.17961	9.13104	7.68685	7.5068	7.39055	7.60741	7.81949	7.67999	7.8136	7.8197	7.42995	7.58355	-1.55849	-1.65635	-1.40558	-1.33867	-1.64857	2920;Aminotransferase class I and II;Probable aspartate aminotransferase 2 OS=Methanocaldococcus jannaschii GN=MJ0684 PE=1 SV=2; aspartate aminotransferase	2920;Aminotransferase class I and II;Probable aspartate aminotransferase 2 OS=Methanocaldococcus jannaschii GN=MJ0684 PE=1 SV=2; aspartate aminotransferase	2920;Aminotransferase class I and II;Probable aspartate aminotransferase 2 OS=Methanocaldococcus jannaschii GN=MJ0684 PE=1 SV=2; aspartate aminotransferase	2920;Aminotransferase class I and II;Probable aspartate aminotransferase 2 OS=Methanocaldococcus jannaschii GN=MJ0684 PE=1 SV=2; aspartate aminotransferase	2920;Aminotransferase class I and II;Probable aspartate aminotransferase 2 OS=Methanocaldococcus jannaschii GN=MJ0684 PE=1 SV=2; aspartate aminotransferase
2921	0.221134	47	650.861	725.773	377.049	427.503	543.448	807.964	565.109	817.689	817.618	876.55	1045.45	764.128	688.317	402.276	675.706	691.399	847.084	904.789	2.35958e-07	9.46815	9.36955	6.61002	6.34797	7.11997	6.9213	7.90752	7.79966	8.25311	8.07483	8.01016	7.91966	-2.93986	-2.39821	-1.56526	-1.25488	-1.45394	2921;RNA recognition motif. (a.k.a. RRM, RBD, or RNP domain);Myelin expression factor 2 OS=Mus musculus GN=Myef2 PE=1 SV=1; hypothetical protein	2921;RNA recognition motif. (a.k.a. RRM, RBD, or RNP domain);Myelin expression factor 2 OS=Mus musculus GN=Myef2 PE=1 SV=1; hypothetical protein	2921;RNA recognition motif. (a.k.a. RRM, RBD, or RNP domain);Myelin expression factor 2 OS=Mus musculus GN=Myef2 PE=1 SV=1; hypothetical protein	2921;RNA recognition motif. (a.k.a. RRM, RBD, or RNP domain);Myelin expression factor 2 OS=Mus musculus GN=Myef2 PE=1 SV=1; hypothetical protein	2921;RNA recognition motif. (a.k.a. RRM, RBD, or RNP domain);Myelin expression factor 2 OS=Mus musculus GN=Myef2 PE=1 SV=1; hypothetical protein
2922	0.827107	23	392.639	364.716	621.822	649.413	646.374	582.899	622.822	564.925	573.056	487.85	571.996	590.259	378.678	635.618	614.636	593.874	530.453	581.127	1.19217e-08	7.10082	6.94107	7.49467	7.61578	7.65332	7.66207	7.41843	7.50552	7.58554	7.49335	7.47871	7.33362	0.534281	0.636749	0.441031	0.518499	0.38522
2923	0.676273	19	218.133	230.54	304.112	254.544	380.825	374.873	337.863	355.132	266.269	302.712	320.544	347.738	224.336	279.328	377.849	346.498	284.49	334.141	2.47604e-06	4.96908	5.0925	5.61137	5.82895	5.91449	6.07537	6.06003	5.90492	6.15299	5.97408	6.01224	6.0187	0.689372	0.964143	0.951687	1.03275	0.984681				2923; hypothetical protein
2927	0.0653389	19	407.967	422.046	385.703	341.024	493.014	428.122	489.36	454.974	415.321	439.591	390.77	320.874	415.007	363.363	460.568	472.167	427.456	355.822	0.102464	6.98662	7.09876	7.91166	8.33076	7.94358	8.42519	8.25237	8.23834	7.70028	8.20934	7.68012	8.06612	1.07852	1.14169	1.20266	0.912118	0.830431			2927; hypothetical protein
2928	0.125443	33	3241.33	2784.77	1508.2	1317.59	1026.17	644.667	1361.07	927.64	1062.18	952.886	698.855	651.449	3013.05	1412.89	835.418	1144.36	1007.53	675.152	9.65421e-14	8.21266	8.19738	8.44995	8.57181	8.41989	8.57634	7.79596	7.83153	8.05095	7.92104	7.82791	7.90751	0.305862	0.293099	-0.391276	-0.219023	-0.337307
2934	-0.209683	35	161.536	181.748	144.638	146.852	145.125	155.487	125.045	152.922	153.394	152.672	176.696	199.24	171.642	145.745	150.306	138.984	153.033	187.968	0.394641	6.18665	6.18125	7.35713	7.03078	7.48117	6.93735	7.02254	6.95073	7.54969	7.18194	7.38081	7.1749	1.01	1.02531	0.80268	1.18187	1.0939					2934; hypothetical protein
2936	-0.149676	35	165.073	217.122	181.725	111.771	171.886	135.607	132.26	187.045	128.793	130.298	118.93	68.6521	191.098	146.748	153.747	159.652	129.545	93.791	0.0113044	6.50913	6.2759	8.12992	7.85682	7.50505	7.07642	7.17676	7.0627	7.08542	7.09568	7.34482	7.19864	1.60086	0.898214	0.727216	0.69803	0.879211	2936; hypothetical protein
2938	-0.429704	44	71.9248	95.1434	69.2287	55.4775	102.926	138.447	86.5699	109.952	63.6729	81.162	73.6233	76.8605	83.5341	62.3531	120.687	98.2609	72.4175	75.2419	4.15291e-05	6.70357	7.05054	6.36046	6.48226	5.51902	5.16203	5.62695	5.35186	5.89883	6.06314	5.79836	5.93372	-0.455698	-1.53653	-1.38765	-0.89607	-1.01101			2938; hypothetical protein
2941	0.0171247	23	136.775	153.693	118.678	323.075	148.213	182.466	239.27	84.6756	319.812	147.847	248.054	273.116	145.234	220.876	165.34	161.973	233.829	260.585	0.318107	6.72816	6.81619	6.0514	6.44229	8.05635	8.28921	7.85154	7.78038	7.70842	7.60656	7.62907	7.62486	-0.525336	1.4006	1.04378	0.88531	0.854791		2941; hypothetical protein	2941; hypothetical protein
2942	0.803137	10	47.1638	29.2749	35.8506	50.5824	72.048	68.1587	69.7368	60.6631	54.9902	80.2846	74.7559	60.4437	38.2194	43.2165	70.1033	65.2	67.6374	67.5998	0.00578807	9.55289	9.52892	9.69837	9.61748	11.2244	11.1652	11.1464	10.9531	10.9041	10.6626	11.004	10.8487	0.117019	1.65388	1.50887	1.24247	1.38544		2942;PT repeat; hypothetical protein	2942;PT repeat; hypothetical protein	2942;PT repeat; hypothetical protein	2942;PT repeat; hypothetical protein
2944	-0.638523	35	248.789	267.133	201.505	171.328	189.383	212.996	205.603	168.087	196.807	190.402	159.706	212.672	257.961	186.416	201.19	186.845	193.604	186.189	0.266547	5.90983	6.38915	7.6565	7.64374	7.29727	7.3907	7.72368	7.46227	7.13061	7.29119	7.06558	7.16434	1.50063	1.19449	1.44349	1.06141	0.965469
2946	-0.572342	8	270.013	237.858	241.064	201.514	214.085	234.295	226.044	265.401	157.735	199.615	181.227	190.286	253.936	221.289	224.19	245.722	178.675	185.756	0.231161	5.94785	5.68504	6.7728	6.70154	6.71346	6.20541	6.61864	6.53781	6.69876	6.71739	6.73936	6.62384	0.920723	0.642985	0.761775	0.891626	0.865149
2950	0.410943	35	161.536	171.99	205.214	198.251	170.857	146.967	188.77	169.351	134.581	131.175	121.195	105.217	166.763	201.732	158.912	179.061	132.878	113.206	0.00334716	5.78755	5.6809	7.36413	7.16724	7.40717	6.90352	7.21873	6.93331	6.7764	6.69758	6.72361	6.75428	1.53146	1.42112	1.34179	1.00276	1.00472	2950;Uroporphyrinogen-III synthase HemD;Uroporphyrinogen-III synthase, chloroplastic OS=Arabidopsis thaliana GN=UROS PE=2 SV=2; UroS; uroporphyrinogen III synthase (EC:4.2.1.75); K01719 uroporphyrinogen-III synthase [EC:4.2.1.75]		2950;Uroporphyrinogen-III synthase HemD;Uroporphyrinogen-III synthase, chloroplastic OS=Arabidopsis thaliana GN=UROS PE=2 SV=2; UroS; uroporphyrinogen III synthase (EC:4.2.1.75); K01719 uroporphyrinogen-III synthase [EC:4.2.1.75]	2950;Uroporphyrinogen-III synthase HemD;Uroporphyrinogen-III synthase, chloroplastic OS=Arabidopsis thaliana GN=UROS PE=2 SV=2; UroS; uroporphyrinogen III synthase (EC:4.2.1.75); K01719 uroporphyrinogen-III synthase [EC:4.2.1.75]	2950;Uroporphyrinogen-III synthase HemD;Uroporphyrinogen-III synthase, chloroplastic OS=Arabidopsis thaliana GN=UROS PE=2 SV=2; UroS; uroporphyrinogen III synthase (EC:4.2.1.75); K01719 uroporphyrinogen-III synthase [EC:4.2.1.75]
2951	-0.223105	39	147.387	125.638	128.568	106.06	94.6917	98.6881	127.45	69.5098	101.298	86.4266	91.7459	96.2622	136.512	117.314	96.6899	98.48	93.8622	94.0041	0.463996	6.47285	6.63227	7.05073	6.87469	7.20681	6.79163	6.63156	6.64114	6.87058	6.73699	6.90358	6.64889	0.410153	0.446664	0.0837915	0.251233	0.223681
2954	ND																					6.79676	6.95398	6.33221	6.29098	6.74057	6.44123	6.4278	6.4151	6.16083	6.11991	6.41681	6.33243	-0.563776	-0.284474	-0.453925	-0.735004	-0.500754
2956	0.529848	50	30.6565	28.0551	28.4332	21.212	62.7847	46.8591	33.6661	51.8164	47.7547	34.2197	20.388	23.1328	29.3558	24.8226	54.8219	42.7412	40.9872	21.7604	0.00491193	7.6441	7.71258	8.04555	8.11247	8.5072	8.4824	8.25519	8.48155	8.22529	8.09013	8.40279	8.30522	0.400672	0.816457	0.690034	0.479371	0.675662
2957	0.429466	50	82.5367	100.023	137.221	84.0321	127.628	107.918	113.022	88.4671	101.298	115.82	87.2153	86.5613	91.2796	110.627	117.773	100.744	108.559	86.8883	0.599674	8.52665	8.28742	9.16248	8.91596	9.02657	8.84647	8.79715	8.95892	9.08055	8.90212	9.01431	8.75851	0.632186	0.529483	0.470999	0.584297	0.479378
2958	-0.14288	8	23.5819	42.6925	43.2679	38.3448	25.7314	22.7196	34.8684	25.2763	46.3076	38.6068	33.98	26.1176	33.1372	40.8063	24.2255	30.0724	42.4572	30.0488	0.569157	9.52226	9.50853	10.261	10.2369	10.3144	10.3102	10.1708	10.1269	9.96162	9.99594	10.0026	9.99137	0.733515	0.79688	0.633435	0.463387	0.481572
2959	0.232185	17	2.35819	1.21979	8.65358	10.606	5.14629	4.9699	1.20236	5.05526	4.34133	1.75485	2.26533	2.23865	1.78899	9.62979	5.05809	3.12881	3.04809	2.25199	0.2592	8.22368	8.31061	8.58191	8.76423	9.02045	9.09385	8.72401	8.82576	8.62578	8.55207	8.89384	8.88005	0.405924	0.790008	0.50774	0.321782	0.619801
2965	0.789	17	247.61	253.716	449.986	934.144	369.503	393.332	310.209	331.12	409.533	289.551	352.259	357.439	250.663	692.065	381.418	320.664	349.542	354.849	0.00654084	5.53727	5.32278	6.86266	6.95219	5.39902	5.50108	5.14693	5.37846	5.16983	5.40031	5.87135	5.77075	1.47741	0.020031	-0.167325	-0.144952	0.391029	2965; hypothetical protein
2973	-0.381133	3	993.978	851.411	419.081	339.392	278.929	252.755	221.234	218.64	185.23	188.647	164.237	150.736	922.694	379.236	265.842	219.937	186.939	157.486	2.5891e-44	5.62783	5.26199	7.32603	6.94767	6.84206	6.35712	6.63796	6.52831	5.96164	6.18793	6.27834	6.38686	1.69194	1.15468	1.13822	0.629876	0.88769
2974	-0.0512152	8	411.504	430.585	449.986	376.921	372.591	397.592	377.541	406.949	367.566	338.248	398.698	320.874	421.045	413.454	385.092	392.245	352.907	359.786	0.741653	6.6454	6.67221	7.5943	7.28543	7.54126	6.80187	7.22044	7.02154	7.28197	7.10884	7.28051	7.10888	0.781059	0.512759	0.462183	0.536598	0.535887
2977	0.114518	50	262.938	220.781	207.686	330.418	327.304	295.354	318.625	304.579	314.023	325.964	343.198	321.62	241.86	269.052	311.329	311.602	319.994	332.409	0.38905	7.78199	7.78036	7.90205	7.64684	8.0515	7.82288	8.10672	7.8758	8.0707	7.57173	7.97643	7.74625	-0.006728	0.156015	0.210087	0.0400405	0.0801655
2983	0.164664	9	82.5367	91.484	92.717	78.3212	79.2528	93.7182	98.5935	68.246	89.7209	99.588	74.7559	82.084	87.0104	85.5191	86.4855	83.4198	94.6545	78.42	0.994639	6.42487	6.69269	6.3879	6.07936	6.99067	6.52307	6.71909	6.43512	6.49714	6.48812	6.48867	6.40531	-0.325155	0.19809	0.0183245	-0.0661535	-0.111791
2984	-0.294226	9	357.266	395.211	378.285	486.244	433.317	406.822	442.468	393.047	455.84	380.803	474.587	632.047	376.238	432.265	420.07	417.757	418.322	553.317	0.212818	6.52681	6.60426	6.01776	6.22836	6.21715	6.56253	6.2814	6.43325	6.20597	6.13451	6.0421	6.25042	-0.442474	-0.175699	-0.208208	-0.395292	-0.41928
2985	0.672037	43	64.8503	65.8685	70.4649	88.9272	131.745	157.617	135.867	113.743	140.37	147.847	117.797	143.274	65.3594	79.696	144.681	124.805	144.108	130.536	2.56999e-05	5.41385	4.89639	6.37167	6.54733	6.63463	6.35903	6.6418	6.88028	6.5888	6.70796	6.53948	6.59218	1.30439	1.34171	1.60592	1.49326	1.41071
2987	-0.571468	8	235.819	236.639	237.355	182.749	223.349	186.016	168.33	142.811	164.971	171.976	157.441	169.392	236.229	210.052	204.683	155.571	168.473	163.416	0.0157594	4.15593	4.26917	5.05537	5.13919	4.95638	5.4662	5.22042	5.16223	4.84777	4.89358	5.0725	5.13097	0.884734	0.99874	0.978777	0.658125	0.889185
2988	0.207576	12	87.2531	86.6049	108.788	78.3212	120.423	107.208	111.819	117.535	65.12	106.169	60.0313	61.1899	86.929	93.5546	113.816	114.677	85.6444	60.6106	0.0790908	6.87615	6.75953	7.43629	7.29818	7.21075	6.92458	6.95253	6.94058	6.97164	6.87586	6.97524	6.91316	0.549399	0.249824	0.128713	0.105911	0.126362
2990	-0.435263	46	5.89548	7.31872	22.2521	33.4497	20.5851	21.2996	10.8212	7.58289	27.4951	14.4776	19.2553	26.1176	6.6071	27.8509	20.9424	9.20206	20.9863	22.6865	0.000372544	4.31346	3.98236	3.63177	3.48731	3.98542	3.36798	3.74295	3.6249	3.72786	3.49657	3.59731	3.94493	-0.588367	-0.471211	-0.463982	-0.53569	-0.376788
2991	0.426405	33	301.849	315.925	279.387	157.458	135.862	98.6881	173.14	203.474	121.557	164.956	113.267	87.3075	308.887	218.423	117.275	188.307	143.257	100.287	2.85451e-08	7.34009	7.21424	7.73651	7.85533	7.2629	7.16268	6.69551	6.43419	6.62817	6.65273	6.53948	6.39223	0.518759	-0.0643685	-0.712311	-0.636712	-0.811305
2992	0.148721	32	0	3.65936	0	0	2.05851	1.41997	0	1.26382	1.44711	0	0	0	1.82968	0	1.73924	0.631908	0.723556	0	0.676686	3.46469	3.72613	2.73484	3.04097	3.35129	2.90319	3.04474	3.01006	3.38996	3.58746	3.86346	3.62494	-0.707502	-0.468166	-0.568006	-0.106696	0.14879
2996	-0.152345	50	128.521	121.979	137.221	121.561	157.476	185.306	159.914	136.492	166.418	159.253	155.175	138.797	125.25	129.391	171.391	148.203	162.835	146.986	0.405856	6.47103	6.66937	6.93856	6.86818	6.92478	6.80066	6.37247	6.5874	6.53488	6.49032	6.39971	6.76626	0.33317	0.292523	-0.0902635	-0.057596	0.012788
2999	0.191311	9	229.924	280.551	222.521	220.278	239.817	264.825	229.651	219.904	221.408	246.996	233.329	235.805	255.237	221.4	252.321	224.777	234.202	234.567	0.947341	6.23423	6.53425	6.26577	6.09632	6.22145	6.2802	6.40267	6.51083	6.62136	6.56884	6.16187	6.09596	-0.203194	-0.133415	0.072508	0.210864	-0.255325
3001	0.655284	21	445.698	218.342	184.198	202.33	330.392	330.144	384.755	533.33	547.008	837.066	441.74	452.208	332.02	193.264	330.268	459.043	692.037	446.974	3.63875e-06	7.38082	7.45823	8.64193	8.55151	8.41546	8.2763	8.85769	8.81308	9.46617	9.35999	8.87543	8.81855	1.17719	0.926357	1.41586	1.99355	1.42746	3001; hypothetical protein		3001; hypothetical protein	3001; hypothetical protein	3001; hypothetical protein
3006	0.05515	36	103.76	89.0444	93.9532	90.5589	73.0773	60.3488	96.1888	70.7737	83.9325	91.6912	129.124	68.6521	96.4024	92.256	66.713	83.4812	87.8118	98.888	0.452132	7.03476	7.30549	6.64833	6.5993	6.48355	6.66064	6.71808	6.29038	6.30125	6.20521	6.02093	5.99935	-0.546311	-0.598031	-0.665898	-0.916896	-1.15998					3006; hypothetical protein
3007	0.187995	24	219.312	267.133	194.087	240.675	220.261	250.625	206.806	252.763	219.961	244.364	253.717	205.956	243.223	217.381	235.443	229.784	232.162	229.837	8.18996e-11	8.80779	8.73707	6.42284	6.11121	6.06559	6.09263	6.57129	6.09316	7.12856	6.95342	6.51198	6.68431	-2.5054	-2.69332	-2.4402	-1.73144	-2.17429	3007; hypothetical protein	3007; hypothetical protein	3007; hypothetical protein	3007; hypothetical protein	3007; hypothetical protein
3009	-0.35343	37	150.924	139.056	174.308	143.589	196.588	136.317	206.806	208.53	182.336	206.634	135.92	162.676	144.99	158.948	166.453	207.668	194.485	149.298	0.263488	6.89882	6.8208	6.18405	6.15766	5.9794	6.31633	6.31101	6.19156	5.99441	6.00842	5.85842	6.05038	-0.688961	-0.711948	-0.608528	-0.858392	-0.905414
3011	-0.0963846	26	524.698	484.255	300.403	297.784	322.157	275.475	337.863	257.818	351.648	329.913	368.116	370.871	504.476	299.093	298.816	297.841	340.78	369.493	3.21373e-20	6.57037	6.52799	7.50549	7.21697	6.69264	6.36599	5.9694	5.86115	5.50563	5.3015	5.26687	5.30782	0.812049	-0.019866	-0.633904	-1.14562	-1.26184				3011; hypothetical protein	3011; hypothetical protein
3013	0.981455	40	271.192	248.836	127.331	105.244	135.862	104.368	133.462	118.799	128.793	109.24	100.807	76.8605	260.014	116.288	120.115	126.13	119.016	88.8339	2.50892e-11	6.9627	6.77741	5.76245	5.56575	5.9751	5.11173	5.77765	5.60522	5.9402	5.54322	5.69547	5.31364	-1.20596	-1.32664	-1.17862	-1.12835	-1.3655	3013;Ubiquitin-conjugating enzyme;Ubiquitin-conjugating enzyme E2 7 OS=Arabidopsis thaliana GN=UBC7 PE=2 SV=1; ubc; ubiquitin conjugating enzyme (EC:6.3.2.19); K10575 ubiquitin-conjugating enzyme E2 G1 [EC:6.3.2.19]		3013;Ubiquitin-conjugating enzyme;Ubiquitin-conjugating enzyme E2 7 OS=Arabidopsis thaliana GN=UBC7 PE=2 SV=1; ubc; ubiquitin conjugating enzyme (EC:6.3.2.19); K10575 ubiquitin-conjugating enzyme E2 G1 [EC:6.3.2.19]
3017	0.509913	26	146.208	173.21	129.804	126.456	98.8087	120.698	120.236	127.645	104.192	132.93	87.2153	70.1445	159.709	128.13	109.753	123.941	118.561	78.6799	1.81977e-18	8.37991	8.36675	8.23177	8.44775	7.19017	7.1797	7.00423	6.82111	7.71519	7.64318	7.53542	7.65058	-0.033571	-1.1884	-1.46066	-0.694149	-0.780331		3017;SNARE associated Golgi protein;TVP38/TMEM64 family membrane protein slr0305 OS=Synechocystis sp. (strain PCC 6803) GN=slr0305 PE=3 SV=1; hypothetical protein	3017;SNARE associated Golgi protein;TVP38/TMEM64 family membrane protein slr0305 OS=Synechocystis sp. (strain PCC 6803) GN=slr0305 PE=3 SV=1; hypothetical protein
3018	-0.366284	44	198.088	165.891	203.977	192.54	213.056	202.346	226.044	367.77	192.466	253.577	193.686	131.334	181.99	198.258	207.701	296.907	223.021	162.51	6.40976e-06	8.1231	8.23345	7.37639	7.19503	6.38633	6.34504	6.35267	6.35736	6.96561	6.97272	6.85521	6.89298	-0.892568	-1.81259	-1.82326	-1.20911	-1.30419		3018;Phosphoserine aminotransferase OS=Methanosarcina barkeri (strain Fusaro / DSM 804) GN=serC PE=1 SV=1; hypothetical protein	3018;Phosphoserine aminotransferase OS=Methanosarcina barkeri (strain Fusaro / DSM 804) GN=serC PE=1 SV=1; hypothetical protein	3018;Phosphoserine aminotransferase OS=Methanosarcina barkeri (strain Fusaro / DSM 804) GN=serC PE=1 SV=1; hypothetical protein	3018;Phosphoserine aminotransferase OS=Methanosarcina barkeri (strain Fusaro / DSM 804) GN=serC PE=1 SV=1; hypothetical protein
3020	0.514761	18	264.117	243.957	359.742	403.028	427.142	441.611	458.099	478.986	593.316	640.522	543.68	564.141	254.037	381.385	434.377	468.542	616.919	553.91	2.26135e-15	6.29239	6.12831	5.61465	5.44897	6.28471	5.55939	6.10672	6.02597	7.16711	6.3293	6.97401	6.44723	-0.678544	-0.288301	-0.144007	0.537852	0.500271
3021	-0.122073	9	259.401	312.265	252.19	303.495	275.841	273.345	299.388	250.235	322.706	285.603	318.279	349.976	285.833	277.842	274.593	274.811	304.154	334.128	0.815754	7.25289	7.38472	7.29597	7.5441	7.30698	7.73379	7.02604	7.33409	6.8796	7.33904	6.82518	7.57061	0.10123	0.201585	-0.13874	-0.209483	-0.120908
3022	-0.108491	9	512.907	434.244	529.105	592.304	578.443	526.81	517.015	478.986	526.749	476.004	470.056	491.012	473.575	560.704	552.626	498	501.377	480.534	0.295498	6.12658	6.17927	6.05403	5.91296	6.25122	6.08057	6.13866	6.05777	6.07211	6.06022	6.06392	5.98493	-0.169428	0.012971	-0.0547095	-0.086762	-0.1285
3026	-0.183689	24	43.6265	29.2749	29.6694	29.3705	32.9362	44.0191	52.9038	55.6079	28.9422	59.2264	44.174	52.9815	36.4507	29.5199	38.4777	54.2558	44.0843	48.5777	0.0128494	6.89231	6.93646	3.5931	3.83133	4.00388	3.8194	4.20123	3.90401	4.77053	4.73414	4.8442	4.62849	-3.20217	-3.00274	-2.86176	-2.16205	-2.17804	3026;RNA pseudouridylate synthase;tRNA pseudouridine synthase C OS=Pectobacterium carotovorum subsp. carotovorum GN=truC PE=3 SV=1; hypothetical protein	3026;RNA pseudouridylate synthase;tRNA pseudouridine synthase C OS=Pectobacterium carotovorum subsp. carotovorum GN=truC PE=3 SV=1; hypothetical protein	3026;RNA pseudouridylate synthase;tRNA pseudouridine synthase C OS=Pectobacterium carotovorum subsp. carotovorum GN=truC PE=3 SV=1; hypothetical protein	3026;RNA pseudouridylate synthase;tRNA pseudouridine synthase C OS=Pectobacterium carotovorum subsp. carotovorum GN=truC PE=3 SV=1; hypothetical protein	3026;RNA pseudouridylate synthase;tRNA pseudouridine synthase C OS=Pectobacterium carotovorum subsp. carotovorum GN=truC PE=3 SV=1; hypothetical protein
3030	ND		0	0	0	0	0	0	0	0	0	0	0	0	0	0	0	0	0	0		5.00169	4.60668	3.57475	3.89205	4.57289	3.83107	3.87679	3.3815	4.36718	3.67119	4.97283	4.70416	-1.07079	-0.602206	-1.17504	-0.785004	0.034309
3032	-0.0299577	50	253.506	212.243	242.3	248.833	258.344	231.456	239.27	223.695	285.081	234.273	210.676	253.714	232.874	245.567	244.9	231.482	259.677	232.195	0.994639	6.69562	6.77588	7.12662	7.05169	7.1608	6.92929	6.90389	6.87254	6.76711	6.93262	6.97037	6.84226	0.353404	0.309297	0.152463	0.114116	0.170568
3034	0.671719	23	15.3282	17.077	23.4883	24.4754	31.907	28.3994	46.892	29.0678	24.6009	28.5164	31.7146	35.8185	16.2026	23.9818	30.1532	37.9799	26.5586	33.7666	0.239273	5.8044	6.158	6.32928	6.17904	6.47349	6.75626	6.57986	6.7599	6.57948	6.55256	6.66252	6.83061	0.272962	0.63368	0.688684	0.584821	0.765365
3035	0.958675	34	0	0	0	3.26338	15.4389	41.1792	51.7015	83.4118	107.086	155.743	164.237	261.923	0	1.63169	28.309	67.5566	131.415	213.08	7.47418e-88	4.1062	4.53257	3.78604	3.63353	5.38108	4.877	5.58492	5.50351	6.86395	7.05159	6.99245	7.37859	-0.609598	0.809654	1.22483	2.63839	2.86613				3035;Cyclin, N-terminal domain; hypothetical protein	3035;Cyclin, N-terminal domain; hypothetical protein
3036	0.0348057	26	53.0593	42.6925	49.449	40.7923	48.3751	28.3994	62.5227	36.6506	62.2258	17.1098	69.0926	18.6555	47.8759	45.1207	38.3873	49.5867	39.6678	43.874	0.742625	6.06986	5.93959	5.73254	5.96501	5.78789	5.29221	4.77792	4.72429	4.24471	4.47055	3.41074	4.00548	-0.155952	-0.464676	-1.25362	-1.6471	-2.29662			3036;Cyclin, N-terminal domain;G2/mitotic-specific cyclin-2 (Fragment) OS=Medicago sativa PE=2 SV=1; hypothetical protein	3036;Cyclin, N-terminal domain;G2/mitotic-specific cyclin-2 (Fragment) OS=Medicago sativa PE=2 SV=1; hypothetical protein	3036;Cyclin, N-terminal domain;G2/mitotic-specific cyclin-2 (Fragment) OS=Medicago sativa PE=2 SV=1; hypothetical protein
3037	0.125756	33	202.804	228.1	148.347	104.428	86.4576	70.9986	138.271	104.897	109.98	89.0589	104.205	84.3227	215.452	126.388	78.7281	121.584	99.5197	94.264	7.68306e-07	6.45747	6.25598	7.06447	6.91718	6.59078	6.31395	6.33572	5.8979	6.49646	6.05194	6.19526	6.16062	0.6341	0.0956395	-0.239916	-0.082522	-0.178782
3038	0.441268	23	132.059	119.539	140.93	131.351	186.296	194.536	212.818	256.555	225.749	216.286	198.217	230.581	125.799	136.14	190.416	234.686	221.018	214.399	6.16917e-05	7.32677	7.36319	7.87252	7.57496	7.55822	7.2843	7.85834	7.64945	7.65632	7.89924	7.85408	7.82435	0.378754	0.076277	0.408916	0.4328	0.494233
3040	0.0270383	46	1.1791	1.21979	0	4.07923	1.02926	7.80985	3.60708	2.52763	1.44711	9.21299	14.7247	30.595	1.19944	2.03961	4.41955	3.06735	5.33005	22.6598	1.57027e-05	4.20945	3.82107	2.96363	2.94338	3.24705	2.77245	3.1832	2.92257	3.23581	3.06303	3.47908	3.52793	-1.06176	-1.00551	-0.962378	-0.865846	-0.511759
3043	-0.180271	21	216.954	209.803	229.938	260.255	239.817	181.046	203.199	214.849	219.961	231.641	217.472	269.385	213.378	245.096	210.432	209.024	225.801	243.428	0.780838	6.00345	5.80836	7.06927	7.05828	7.52278	7.53798	7.45053	7.26245	7.3559	7.0495	7.36611	6.86688	1.15787	1.62448	1.45059	1.2968	1.21059	3043;Helicase associated domain; hypothetical protein	3043;Helicase associated domain; hypothetical protein	3043;Helicase associated domain; hypothetical protein
3047	-0.222901	11	4.71638	0	2.47245	1.63169	10.2926	1.41997	13.226	1.26382	26.048	2.63228	29.4493	11.1933	2.35819	2.05207	5.85627	7.24488	14.3401	20.3213	0.000414487	6.35177	6.63529	3.23896	3.13662	3.44715	3.09927	4.37187	4.47058	4.07228	3.95216	4.40034	4.66052	-3.30574	-3.22032	-2.0723	-2.48131	-1.9631	3047;Endonuclease/Exonuclease/phosphatase family;2',5'-phosphodiesterase 12 OS=Bos taurus GN=PDE12 PE=1 SV=1; hypothetical protein	3047;Endonuclease/Exonuclease/phosphatase family;2',5'-phosphodiesterase 12 OS=Bos taurus GN=PDE12 PE=1 SV=1; hypothetical protein	3047;Endonuclease/Exonuclease/phosphatase family;2',5'-phosphodiesterase 12 OS=Bos taurus GN=PDE12 PE=1 SV=1; hypothetical protein	3047;Endonuclease/Exonuclease/phosphatase family;2',5'-phosphodiesterase 12 OS=Bos taurus GN=PDE12 PE=1 SV=1; hypothetical protein	3047;Endonuclease/Exonuclease/phosphatase family;2',5'-phosphodiesterase 12 OS=Bos taurus GN=PDE12 PE=1 SV=1; hypothetical protein
3049	-0.602253	9	179.223	141.495	181.725	253.728	206.881	225.066	195.985	176.934	238.773	171.537	163.104	226.104	160.359	217.727	215.973	186.459	205.155	194.604	0.69342	6.77274	6.83608	6.31952	5.96747	6.82294	6.55456	6.5171	6.75768	6.65439	6.47738	6.81086	6.34069	-0.660913	-0.11566	-0.167018	-0.238526	-0.228634
3051	-0.380078	9	134.417	168.331	155.764	172.143	176.003	162.587	175.544	157.977	221.408	184.698	202.747	202.225	151.374	163.954	169.295	166.761	203.053	202.486	0.529904	6.79774	6.74207	6.69501	6.71733	6.6854	6.63466	6.68646	6.69413	6.56758	6.72093	6.74192	6.77203	-0.063734	-0.109874	-0.0796075	-0.125645	-0.012931
3052	0.556877	28	134.417	134.177	129.804	118.298	122.482	139.157	140.676	131.437	172.206	165.395	160.839	197.748	134.297	124.051	130.819	136.056	168.801	179.293	0.0980026	6.41331	6.26068	5.49058	5.37602	5.94963	5.8015	5.93844	5.92283	6.41045	6.28918	6.65867	6.17384	-0.903695	-0.461431	-0.406362	0.0128185	0.0792575
3054	ND		0	0	0	0	0	0	0	0	0	0	0	0	0	0	0	0	0	0		3.21474	2.18054	1.89907	2.05674	2.54025	2.04711	2.31872	2.18054	2.13566	1.75381	2.01287	2.49128	-0.719736	-0.403961	-0.448008	-0.752905	-0.445568
3055	ND		0	0	0	0	0	0	0	0	0	0	0	0	0	0	0	0	0	0		2.77282	3.01804	2.20104	2.72571	2.62745	2.00046	2.5251	2.15824	2.41736	2.36099	2.87639	2.57634	-0.432054	-0.581472	-0.553756	-0.506252	-0.169061
3056	0.597604	40	136.775	117.1	51.9215	66.8994	55.5799	37.6293	43.2849	32.8592	41.9662	22.3744	18.1227	7.46218	126.937	59.4104	46.6046	38.0721	32.1703	12.7924	1.40541e-20	5.04765	5.2977	5.37028	5.66666	5.21543	4.83997	4.63353	4.1366	4.21016	4.08709	4.26341	4.21621	0.345793	-0.144972	-0.787609	-1.02405	-0.932863				3056; hypothetical protein
3057	0.912604	48	690.95	453.761	194.087	195.803	134.833	122.828	110.617	165.56	101.298	121.085	131.389	71.637	572.355	194.945	128.83	138.088	111.191	101.513	7.40751e-34	9.25317	9.49679	7.68339	7.72478	6.2595	6.43122	5.27891	5.43499	6.27493	6.15825	5.99139	6.08332	-1.6709	-3.02962	-4.01803	-3.15839	-3.33763	3057;Amino acid kinase family;Carbamate kinase OS=Rhizobium meliloti GN=arcC PE=3 SV=1; carbamate kinase (EC:2.7.2.2)	3057;Amino acid kinase family;Carbamate kinase OS=Rhizobium meliloti GN=arcC PE=3 SV=1; carbamate kinase (EC:2.7.2.2)	3057;Amino acid kinase family;Carbamate kinase OS=Rhizobium meliloti GN=arcC PE=3 SV=1; carbamate kinase (EC:2.7.2.2)	3057;Amino acid kinase family;Carbamate kinase OS=Rhizobium meliloti GN=arcC PE=3 SV=1; carbamate kinase (EC:2.7.2.2)	3057;Amino acid kinase family;Carbamate kinase OS=Rhizobium meliloti GN=arcC PE=3 SV=1; carbamate kinase (EC:2.7.2.2)
3058	-0.140047	47	176.864	128.078	131.04	147.668	153.359	145.547	161.116	151.658	189.572	180.75	174.431	143.274	152.471	139.354	149.453	156.387	185.161	158.852	0.766865	7.96786	7.99205	6.27831	6.34922	6.37646	6.48914	6.52755	6.35499	6.17176	6.24071	6.25039	6.23391	-1.66619	-1.54716	-1.53869	-1.77373	-1.73781	3058;WD domain, G-beta repeat;Mitotic checkpoint protein bub3 OS=Dictyostelium discoideum GN=bub3 PE=3 SV=1; hypothetical protein; K02180 cell cycle arrest protein BUB3	3058;WD domain, G-beta repeat;Mitotic checkpoint protein bub3 OS=Dictyostelium discoideum GN=bub3 PE=3 SV=1; hypothetical protein; K02180 cell cycle arrest protein BUB3	3058;WD domain, G-beta repeat;Mitotic checkpoint protein bub3 OS=Dictyostelium discoideum GN=bub3 PE=3 SV=1; hypothetical protein; K02180 cell cycle arrest protein BUB3	3058;WD domain, G-beta repeat;Mitotic checkpoint protein bub3 OS=Dictyostelium discoideum GN=bub3 PE=3 SV=1; hypothetical protein; K02180 cell cycle arrest protein BUB3	3058;WD domain, G-beta repeat;Mitotic checkpoint protein bub3 OS=Dictyostelium discoideum GN=bub3 PE=3 SV=1; hypothetical protein; K02180 cell cycle arrest protein BUB3
3064	-0.465967	23	325.43	292.749	623.058	522.141	396.264	387.652	393.172	295.733	478.994	375.539	789.468	535.785	309.09	572.6	391.958	344.452	427.266	662.626	5.23889e-10	8.08507	8.30654	8.11853	8.41205	8.68942	8.84581	8.95286	8.9782	8.32398	8.39694	8.18496	8.31686	0.0694845	0.571809	0.76972	0.164649	0.055102
3065	0.0192966	47	116.73	108.561	144.638	97.0857	73.0773	81.6484	58.9156	60.6631	115.769	108.362	193.686	155.96	112.646	120.862	77.3628	59.7894	112.066	174.823	1.12807e-06	7.50001	7.25634	4.38976	3.50994	5.49422	4.80117	5.7597	5.61938	6.15405	5.64396	5.63502	5.22307	-3.42833	-2.23048	-1.68864	-1.47917	-1.94913	3065; hypothetical protein		3065; hypothetical protein		3065; hypothetical protein
3067	ND		0	0	0	0	0	0	0	0	0	0	0	0	0	0	0	0	0	0		6.86682	6.69464	6.27297	5.92296	6.52472	6.44024	6.56514	6.08621	6.59945	6.19587	6.80967	6.72144	-0.682762	-0.298252	-0.45505	-0.383065	-0.0151705
3069	0.266198	21	71.9248	67.0883	67.9924	65.2677	66.9017	73.8386	75.7486	60.6631	82.4854	68.4393	82.6846	86.5613	69.5066	66.6301	70.3701	68.2059	75.4624	84.623	0.887516	5.20404	4.91966	6.18197	6.11666	6.20521	6.10696	6.47219	6.62447	6.57731	6.35951	6.44258	6.38562	1.08746	1.09423	1.48648	1.40656	1.35225	3069; hypothetical protein		3069; hypothetical protein	3069; hypothetical protein	3069; hypothetical protein
3071	-0.229425	35	247.61	263.474	254.663	218.647	206.881	252.045	260.912	290.678	260.48	235.589	237.86	270.131	255.542	236.655	229.463	275.795	248.035	253.995	0.26457	6.63006	6.42062	8.09046	7.68902	7.85633	7.52091	7.63738	7.5126	7.84244	7.55396	7.90833	7.70439	1.36439	1.16328	1.04965	1.17286	1.28102			3071;CP12 domain; hypothetical protein		3071;CP12 domain; hypothetical protein
3073	0.664703	40	352.55	314.705	234.883	114.218	132.774	124.958	120.236	118.799	111.428	130.737	125.726	110.44	333.627	174.551	128.866	119.517	121.082	118.083	6.15741e-22	8.05068	8.11123	8.42126	8.02705	6.92168	6.62216	7.07398	6.63319	7.55044	7.43245	7.4651	7.47172	0.143201	-1.30903	-1.22737	-0.589507	-0.612542		3073;Polyketide cyclase / dehydrase and lipid transport; hypothetical protein
3075	0.887161	28	0	1.21979	0	0.815846	0	0	0	0	0	0	3.398	2.23865	0.609893	0.407923	0	0	0	2.81833	0.369001	3.34787	3.99037	2.92757	3.19516	3.06257	3.23946	2.71143	2.99154	3.20333	3.05477	4.57722	4.95651	-0.607756	-0.518105	-0.817637	-0.540072	1.09775
3078	-0.402854	9	1070.62	1023.4	1060.68	1198.48	1243.34	1114.68	884.937	726.694	1102.7	874.795	864.224	1140.22	1047.01	1129.58	1179.01	805.815	988.747	1002.22	0.221101	6.42529	6.30794	5.66146	5.7004	6.27989	6.28207	6.34753	6.36461	6.28792	6.25246	6.52531	6.35196	-0.685687	-0.0856315	-0.0105425	-0.0964245	0.0720175
3081	0.0281048	9	410.325	323.243	322.655	359.788	342.743	382.683	425.635	438.544	350.201	398.791	354.524	373.855	366.784	341.222	362.713	432.09	374.496	364.19	0.710612	8.21148	8.08142	7.96176	7.63488	7.99079	7.69931	7.99849	7.88002	8.04538	7.98758	7.86329	7.80189	-0.348128	-0.301394	-0.207189	-0.129969	-0.313854
3085	0.928832	7	106.119	75.6268	135.985	236.595	423.025	633.308	733.439	944.07	833.536	1485.92	838.173	873.822	90.8727	186.29	528.166	838.755	1159.73	855.997	7.44855e-48	6.76339	6.86991	5.97839	6.24174	7.95998	8.24483	8.38194	8.27834	8.65073	8.85485	8.42212	8.67834	-0.706587	1.28576	1.51349	1.93614	1.73358		3085; hypothetical protein	3085; hypothetical protein	3085; hypothetical protein	3085; hypothetical protein
3091	ND		0	0	0	0	0	0	0	0	0	0	0	0	0	0	0	0	0	0		3.26227	3.72419	2.9878	2.89331	3.02812	2.91178	3.22256	2.30155	2.35837	2.77937	3.66419	3.43648	-0.552676	-0.523283	-0.731173	-0.924359	0.0571045
3092	-0.0254882	39	976.291	1036.82	757.807	824.004	747.241	746.905	579.537	643.282	573.056	574.715	491.577	574.588	1006.55	790.905	747.073	611.41	573.886	533.083	3.39861e-10	6.76256	7.08174	7.11613	7.62819	7.06063	7.68161	7.11081	7.21294	7.01742	7.29051	6.9449	7.32203	0.450008	0.448967	0.239727	0.231814	0.211315
3093	ND																					5.70008	5.69539	6.76272	6.75821	7.07702	6.83575	6.71747	6.52269	6.28392	6.59498	6.42777	6.83952	1.06273	1.25865	0.922352	0.741722	0.935913	3093; hypothetical protein	3093; hypothetical protein
3098	0.219348	12	258.222	254.935	269.497	224.358	218.203	209.446	221.234	272.984	243.115	226.815	220.87	214.911	256.579	246.927	213.824	247.109	234.965	217.89	0.385477	7.34431	7.26827	8.18641	7.57417	7.65123	7.23792	7.47956	7.33966	7.68392	7.48488	7.75243	7.51012	0.574001	0.138286	0.103317	0.278109	0.324985
3099	-0.359377	44	0	0	1.23623	1.63169	0	1.41997	1.20236	0	0	0.438714	1.13267	1.49244	0	1.43396	0.709986	0.60118	0.219357	1.31255	0.719547	4.04631	3.95203	3.08265	2.83906	3.0976	3.09865	3.09295	3.14511	2.76765	2.75325	3.14368	3.40889	-1.03832	-0.901051	-0.880144	-1.23872	-0.722891	3099; hypothetical protein			3099; hypothetical protein
3101	0.642605	20	727.502	656.245	548.884	379.368	350.977	408.952	472.527	720.375	451.499	532.598	434.944	391.018	691.874	464.126	379.964	596.451	492.049	412.981	1.22051e-06	6.85086	6.72236	6.07339	5.74138	5.11724	4.79906	5.00618	5.13423	5.56379	5.2015	5.33602	5.14137	-0.879225	-1.82846	-1.71641	-1.40397	-1.54792		3101; hypothetical protein	3101; hypothetical protein	3101; hypothetical protein	3101; hypothetical protein
3103	-0.475357	37	1.1791	1.21979	2.47245	9.79015	2.05851	1.41997	1.20236	3.79145	2.89422	0.877427	1.13267	4.47731	1.19944	6.1313	1.73924	2.4969	1.88583	2.80499	0.209594	3.73382	3.77435	3.14729	2.93996	3.4048	3.05644	3.61111	3.17253	3.04662	2.9319	3.64871	3.32365	-0.710461	-0.523467	-0.362269	-0.764829	-0.267909
3105	0.62545	27	286.52	237.858	474.711	358.156	188.354	103.658	164.723	243.916	130.24	148.285	109.869	103.724	262.189	416.434	146.006	204.32	139.263	106.796	3.61296e-10	4.64318	4.45249	7.72449	7.74774	6.54907	6.58688	5.7341	5.82996	6.15573	5.88657	6.36125	6.20077	3.18828	2.02014	1.2342	1.47332	1.73318	3105;Beta-glucan synthesis-associated protein (SKN1);Beta-glucan synthesis-associated protein SKN1 OS=Candida albicans GN=SKN1 PE=2 SV=1; hypothetical protein	3105;Beta-glucan synthesis-associated protein (SKN1);Beta-glucan synthesis-associated protein SKN1 OS=Candida albicans GN=SKN1 PE=2 SV=1; hypothetical protein	3105;Beta-glucan synthesis-associated protein (SKN1);Beta-glucan synthesis-associated protein SKN1 OS=Candida albicans GN=SKN1 PE=2 SV=1; hypothetical protein	3105;Beta-glucan synthesis-associated protein (SKN1);Beta-glucan synthesis-associated protein SKN1 OS=Candida albicans GN=SKN1 PE=2 SV=1; hypothetical protein	3105;Beta-glucan synthesis-associated protein (SKN1);Beta-glucan synthesis-associated protein SKN1 OS=Candida albicans GN=SKN1 PE=2 SV=1; hypothetical protein
3107	0.320776	12	236.998	247.617	284.332	185.197	241.875	252.045	270.531	276.776	206.937	287.796	236.727	224.612	242.307	234.765	246.96	273.653	247.367	230.669	0.00460607	7.20935	6.89439	7.09542	6.49997	7.51328	7.14743	7.4164	7.3482	7.50629	7.27311	7.23189	7.17829	-0.254171	0.278487	0.330427	0.337833	0.153222
3108	-0.192191	33	83.7158	107.341	34.6143	35.8972	37.0533	31.2394	27.6543	54.3441	40.5191	87.7427	39.6433	52.9815	95.5285	35.2558	34.1463	40.9992	64.1309	46.3124	2.01132e-20	6.28823	6.09319	7.00103	7.22898	6.09319	6.09388	5.39497	5.6005	6.3192	5.94486	5.81493	5.91476	0.924295	-0.0971775	-0.692973	-0.0586795	-0.325863
3110	-0.00466906	39	1263.99	1413.73	1086.64	905.589	827.523	675.197	983.53	738.068	865.373	741.865	568.598	505.19	1338.86	996.116	751.36	860.799	803.619	536.894	1.45673e-07	7.58971	7.32415	7.92586	7.67624	8.03521	7.6369	7.49041	7.43585	7.70523	7.42625	7.60342	7.42776	0.344117	0.37912	0.006198	0.108808	0.058659
3111	0.303505	38	741.651	2817.71	2279.6	1825.05	98.8087	101.528	503.789	173.143	276.398	209.705	321.677	232.074	1779.68	2052.32	100.168	338.466	243.052	276.876	8.68019e-08	7.65687	7.67227	6.78555	6.77841	7.53267	7.42355	6.60975	6.49486	6.61661	6.64523	6.18856	6.04954	-0.88259	-0.186463	-1.11227	-1.03365	-1.54552			3111; hypothetical protein	3111; hypothetical protein	3111; hypothetical protein
3113	0.476779	3	114.372	102.462	132.276	86.4797	61.7554	52.539	70.9392	60.6631	54.9902	57.0328	32.8473	24.6252	108.417	109.378	57.1472	65.8012	56.0115	28.7363	4.69084e-20	5.55719	4.87149	8.41103	8.00051	6.95432	6.68222	5.71332	5.8558	6.1463	5.99319	6.36828	6.08895	2.99143	1.60393	0.57022	0.855408	1.01428	3113; hypothetical protein
3114	0.742526	5	42.4474	18.2968	56.8664	33.4497	16.4681	10.6498	25.2495	29.0678	8.68267	14.4776	5.66333	9.70084	30.3721	45.158	13.559	27.1587	11.5801	7.68208	5.74788e-05	7.00914	6.92541	7.16065	6.89912	4.77804	4.97995	4.57277	3.89184	5.13205	4.98614	4.38996	4.67195	0.0626075	-2.08828	-2.73497	-1.90818	-2.43632		3114;AhpC/TSA family;Peroxiredoxin Q, chloroplastic (Fragment) OS=Sedum lineare GN=PRXQ PE=1 SV=1; hypothetical protein; K03564 peroxiredoxin Q/BCP [EC:1.11.1.15]	3114;AhpC/TSA family;Peroxiredoxin Q, chloroplastic (Fragment) OS=Sedum lineare GN=PRXQ PE=1 SV=1; hypothetical protein; K03564 peroxiredoxin Q/BCP [EC:1.11.1.15]	3114;AhpC/TSA family;Peroxiredoxin Q, chloroplastic (Fragment) OS=Sedum lineare GN=PRXQ PE=1 SV=1; hypothetical protein; K03564 peroxiredoxin Q/BCP [EC:1.11.1.15]	3114;AhpC/TSA family;Peroxiredoxin Q, chloroplastic (Fragment) OS=Sedum lineare GN=PRXQ PE=1 SV=1; hypothetical protein; K03564 peroxiredoxin Q/BCP [EC:1.11.1.15]
[truncated: 11,019 more rows]
